# Supplementary material for: Applications of Bayesian shrinkage prior models in clinical research with categorical responses
Source: BMC Med Res Methodol. 2022 Apr 28;22:126. doi: 10.1186/s12874-022-01560-6 (PMC9046716; doi:10.1186/s12874-022-01560-6)
Supplement: Supplementary file 1 — Additional file 1 The additional tables and figures are presented in the Supplementary file. [file 12874_2022_1560_MOESM1_ESM.zip › interactnlmsample.bib]

%%%%%%%%%%%%%%%%%%%%%%%%%%%%%%%%%%%%%%%%%%%%%%%%%
%Articles from Reviewer 3
@article{wang2010bayesian,
  title={A {B}ayesian shrinkage model for incomplete longitudinal binary data with application to the breast cancer prevention trial},
  author={Wang, C and Daniels, MJ and Scharfstein, Daniel O and Land, S},
  journal={Journal of the American Statistical Association},
  volume={105},
  number={492},
  pages={1333--1346},
  year={2010},
  publisher={Taylor \& Francis}
}
@article{chen2016approximate,
  title={Approximate uniform shrinkage prior for a multivariate generalized linear mixed model},
  author={Chen, Hsiang-Chun and Wehrly, Thomas E},
  journal={Journal of Multivariate Analysis},
  volume={145},
  pages={148--161},
  year={2016},
  publisher={Elsevier}
}
%%%%%%%%%%%%%%%%%%%%%%%%%%%%%%%%%%%%%%%%%%%%%%%
% Introduction
@article{barnes2011predicting,
  title={Predicting Alzheimer's risk: why and how?},
  author={Barnes, Deborah E and Lee, Sei J},
  journal={Alzheimer's research \& therapy},
  volume={3},
  number={6},
  pages={33},
  year={2011},
  publisher={Springer}
}

@article{reuter2015high,
  title={High-throughput sequencing technologies},
  author={Reuter, Jason A and Spacek, Damek V and Snyder, Michael P},
  journal={Molecular cell},
  volume={58},
  number={4},
  pages={586--597},
  year={2015},
  publisher={Elsevier}
}
@article{newton2012review,
  title={Review of biomarkers in colorectal cancer},
  author={Newton, KF and Newman, W and Hill, J},
  journal={Colorectal disease},
  volume={14},
  number={1},
  pages={3--17},
  year={2012},
  publisher={Wiley Online Library}
}

@article{krishnamurti2014her2,
  title={HER2 in breast cancer: a review and update},
  author={Krishnamurti, Uma and Silverman, Jan F},
  journal={Advances in anatomic pathology},
  volume={21},
  number={2},
  pages={100--107},
  year={2014},
  publisher={LWW}
}

@article{cappuzzo2003gefitinib,
  title={Gefitinib in pretreated non--small-cell lung cancer (NSCLC): Analysis of efficacy and correlation with HER2 and epidermal growth factor receptor expression in locally advanced or metastatic NSCLC},
  author={Cappuzzo, Federico and Gregorc, Vanesa and Rossi, Elisa and Cancellieri, Alessandra and Magrini, Elisabetta and Paties, Carlo Terenzio and Ceresoli, Giovanni and Lombardo, Laura and Bartolini, Stefania and Calandri, Cesare and others},
  journal={Journal of clinical oncology},
  volume={21},
  number={14},
  pages={2658--2663},
  year={2003},
  publisher={American Society of Clinical Oncology}
}


@article{li2020individual,
  title={Individual-Level Fatality Prediction of COVID-19 Patients Using AI Methods},
  author={Li, Yun and Horowitz, Melanie Alfonzo and Liu, Jiakang and Chew, Aaron and Lan, Hai and Liu, Qian and Sha, Dexuan and Yang, Chaowei},
  journal={Frontiers in Public Health},
  volume={8},
  pages={566},
  year={2020},
  publisher={Frontiers}
}
% %%%%%%%%%%%%%%%%%%%%%%%%%%%%%%%%%%%%%%%%%%%%%%%%%
 @Manual{R:2020,
	title = {R: A Language and Environment for Statistical Computing},
	author = {{R Core Team}},
	organization = {R Foundation for Statistical Computing},
	address = {Vienna, Austria},
	year = {2020},
	url = {https://www.R-project.org/},
}
@article{Novoselova:2014,
	title={HUM calculator and HUM package for R: easy-to-use software tools for multicategory receiver operating characteristic analysis},
	author={Novoselova, Natalia and Della Beffa, Cristina and Wang, Junxi and Li, Jialiang and Pessler, Frank and Klawonn, Frank},
	journal={Bioinformatics},
	volume={30},
	number={11},
	pages={1635--1636},
	year={2014},
	publisher={Oxford University Press}
}

@Book{plotly:2020,
	author = {Carson Sievert},
	title = {Interactive Web-Based Data Visualization with R, plotly,
	and shiny},
	publisher = {Chapman and Hall/CRC},
	year = {2020},
	isbn = {9781138331457},
	url = {https://plotly-r.com},
}
@ARTICLE{Hoerl:1970,
  title={Ridge regression: Biased estimation for nonorthogonal problems},
  author={Hoerl, Arthur E and Kennard, Robert W},
  journal={Technometrics},
  volume={12},
  number={1},
  pages={55--67},
  year={1970},
  publisher={Taylor \& Francis Group}
}

@ARTICLE{Mitchell:1988,
  title={Bayesian variable selection in linear regression},
  author={Mitchell, Toby J and Beauchamp, John J},
  journal={Journal of the American Statistical Association},
  volume={83},
  number={404},
  pages={1023--1032},
  year={1988},
  publisher={Taylor \& Francis Group}
}

@ARTICLE{George:1993,
  title={Variable selection via {G}ibbs sampling},
  author={George, Edward I and McCulloch, Robert E},
  journal={Journal of the American Statistical Association},
  volume={88},
  number={423},
  pages={881--889},
  year={1993},
  publisher={Taylor \& Francis}
}

@article{Albert:1993,
  title={Bayesian analysis of binary and polychotomous response data},
  author={Albert, James H and Chib, Siddhartha},
  journal={Journal of the American statistical Association},
  volume={88},
  number={422},
  pages={669--679},
  year={1993},
  publisher={Taylor \& Francis Group}
}
@book{Hjort:1996,
  title={Pattern recognition and neural networks},
  author={Hjort, NL},
  year={1996},
  publisher={Cambridge university press}
}
@article{Tibshirani:1996,
  title={Regression shrinkage and selection via the lasso},
  author={Tibshirani, Robert},
  journal={Journal of the Royal Statistical Society: Series B (Methodological)},
  volume={58},
  number={1},
  pages={267--288},
  year={1996},
  publisher={Wiley Online Library}
}
@article{George:1997,
  title={Approaches for {B}ayesian variable selection},
  author={George, Edward I and McCulloch, Robert E},
  journal={Statistica sinica},
  pages={339--373},
  year={1997},
  publisher={JSTOR}
}
@article{Alon:1999,
  title={Broad patterns of gene expression revealed by clustering analysis of tumor and normal colon tissues probed by oligonucleotide arrays},
  author={Alon, Uri and Barkai, Naama and Notterman, Daniel A and Gish, Kurt and Ybarra, Suzanne and Mack, Daniel and Levine, Arnold J},
  journal={Proceedings of the National Academy of Sciences},
  volume={96},
  number={12},
  pages={6745--6750},
  year={1999},
  publisher={National Acad Sciences}
}
@article{Biane:2001,
  title={Probability laws related to the Jacobi theta and Riemann zeta functions, and Brownian excursions},
  author={Biane, Philippe and Pitman, Jim and Yor, Marc},
  journal={Bulletin of the American Mathematical Society},
  volume={38},
  number={4},
  pages={435--465},
  year={2001}
}

@article{Van:2001,
	title={The art of data augmentation},
	author={Van Dyk, David A and Meng, Xiao-Li},
	journal={Journal of Computational and Graphical Statistics},
	volume={10},
	number={1},
	pages={1--50},
	year={2001},
	publisher={Taylor \& Francis}
}

@article{Pepe:2003,
  title={Selecting differentially expressed genes from microarray experiments},
  author={Pepe, Margaret Sullivan and Longton, Gary and Anderson, Garnet L and Schummer, Michel},
  journal={Biometrics},
  volume={59},
  number={1},
  pages={133--142},
  year={2003},
  publisher={Wiley Online Library}
}
@article{Bae:2004,
  title={Gene selection using a two-level hierarchical Bayesian model},
  author={Bae, Kyounghwa and Mallick, Bani K},
  journal={Bioinformatics},
  volume={20},
  number={18},
  pages={3423--3430},
  year={2004},
  publisher={Oxford University Press}
}

@article{Ishwaran:2005,
  title={Spike and slab variable selection: {F}requentist and {B}ayesian strategies},
  author={Ishwaran, Hemant and Rao, J Sunil and others},
  journal={The Annals of Statistics},
  volume={33},
  number={2},
  pages={730--773},
  year={2005},
  publisher={Institute of Mathematical Statistics}
}
@article{Zou:2005,
  title={Regularization and variable selection via the elastic net},
  author={Zou, Hui and Hastie, Trevor},
  journal={Journal of the royal statistical society: series B (statistical methodology)},
  volume={67},
  number={2},
  pages={301--320},
  year={2005},
  publisher={Wiley Online Library}
}
@article{Holmes:2006,
  title={Bayesian auxiliary variable models for binary and multinomial regression},
  author={Holmes, Chris C and Held, Leonhard and others},
  journal={Bayesian analysis},
  volume={1},
  number={1},
  pages={145--168},
  year={2006},
  publisher={International Society for Bayesian Analysis}
}
@article{Hobert:2008,
  title={A theoretical comparison of the data augmentation, marginal augmentation and PX-DA algorithms},
  author={Hobert, James P and Marchev, Dobrin and others},
  journal={The Annals of Statistics},
  volume={36},
  number={2},
  pages={532--554},
  year={2008},
  publisher={Institute of Mathematical Statistics}
}
@article{Park:2008,
  title={The {B}ayesian {L}asso},
  author={Park, Trevor and Casella, George},
  journal={Journal of the American Statistical Association},
  volume={103},
  number={482},
  pages={681--686},
  year={2008},
  publisher={Taylor \& Francis}
}


@Manual{Leisch:2009,
    title = {mlbench: Machine Learning Benchmark Problems},
    author = {Friedrich Leisch and Evgenia Dimitriadou},
    year = {2021},
    note = {R package version 2.1-3},
  }
  
@article{Green:2009,
  title={Reversible jump MCMC},
  author={Green, Peter J and Hastie, David I},
  journal={Genetics},
  volume={155},
  number={3},
  pages={1391--1403},
  year={2009},
  publisher={Citeseer}
}
@article{O:2009,
  title={A review of Bayesian variable selection methods: what, how and which},
  author={O'Hara, Robert B and Sillanp{\"a}{\"a}, Mikko J and others},
  journal={Bayesian analysis},
  volume={4},
  number={1},
  pages={85--117},
  year={2009},
  publisher={International Society for Bayesian Analysis}
}

@article{Polson:2010,
  title={Shrink globally, act locally: Sparse {B}ayesian regularization and prediction},
  author={Polson, Nicholas G and Scott, James G},
  journal={Bayesian statistics},
  volume={9},
  pages={501--538},
  year={2010},
  publisher={Citeseer}
}
@article{Griffin:2010,
  title={Inference with normal-gamma prior distributions in regression problems},
  author={Griffin, Jim E and Brown, Philip J and others},
  journal={Bayesian Analysis},
  volume={5},
  number={1},
  pages={171--188},
  year={2010},
  publisher={International Society for Bayesian Analysis}
}
@article{Carvalho:2010,
  title={The horseshoe estimator for sparse signals},
  author={Carvalho, Carlos M and Polson, Nicholas G and Scott, James G},
  journal={Biometrika},
  volume={97},
  number={2},
  pages={465--480},
  year={2010},
  publisher={Oxford University Press}
}

@incollection{Fruhwirth:2010,
  title={Data augmentation and MCMC for binary and multinomial logit models},
  author={Fr{\"u}hwirth-Schnatter, Sylvia and Fr{\"u}hwirth, Rudolf},
  booktitle={Statistical modelling and regression structures},
  pages={111--132},
  year={2010},
  publisher={Springer}
}
@book{Agresti:2011,
  title={Categorical data analysis},
  author={Agresti, Alan and Kateri, Maria},
  year={2011},
  publisher={Springer}
}
@article{Wattimena:2013,
  title={Developing coal pillar stability chart using logistic regression},
  author={Wattimena, RK and Kramadibrata, S and Sidi, ID and Azizi, MA},
  journal={International Journal of Rock Mechanics and Mining Sciences},
  volume={58},
  pages={55--60},
  year={2013},
  publisher={Elsevier}
}
@article{Flor:2010,
  title={Evaluating levee failure susceptibility on the Mississippi River using logistic regression analysis},
  author={Flor, Andrew and Pinter, Nicholas and Remo, Jonathan WF},
  journal={Engineering Geology},
  volume={116},
  number={1-2},
  pages={139--148},
  year={2010},
  publisher={Elsevier}
}
@article{Bove:2011,
  title={Hyper-$ g $ priors for generalized linear models},
  author={Bov{\'e}, Daniel Saban{\'e}s and Held, Leonhard and others},
  journal={Bayesian Analysis},
  volume={6},
  number={3},
  pages={387--410},
  year={2011},
  publisher={International Society for Bayesian Analysis}
}
@article{Sakellariou:2012,
  title={Combining multiple hypothesis testing and affinity propagation clustering leads to accurate, robust and sample size independent classification on gene expression data},
  author={Sakellariou, Argiris and Sanoudou, Despina and Spyrou, George},
  journal={BMC Bioinformatics},
  volume={13},
  number={1},
  pages={270},
  year={2012},
  publisher={Springer}
}
@inproceedings{Silva:2012,
  title={HiDimDA: An R package for Supervised Classification of High-Dimensional Data},
  author={Silva, Pedro Duarte},
  booktitle={1{\`e}res Rencontres R},
  year={2012}
}
@article{Polson:2013,
  title={Bayesian inference for logistic models using P{\'o}lya--Gamma latent variables},
  author={Polson, Nicholas G and Scott, James G and Windle, Jesse},
  journal={Journal of the American statistical Association},
  volume={108},
  number={504},
  pages={1339--1349},
  year={2013},
  publisher={Taylor \& Francis}
}
@article{Choi:2013,
  title={The {P}olya-{G}amma {G}ibbs sampler for {B}ayesian logistic regression is uniformly ergodic},
  author={Choi, Hee Min and Hobert, James P and others},
  journal={Electronic Journal of Statistics},
  volume={7},
  pages={2054--2064},
  year={2013},
  publisher={The Institute of Mathematical Statistics and the Bernoulli Society}
}
@article{Armagan:2013,
  title={Generalized {D}ouble {P}areto shrinkage},
  author={Armagan, Artin and Dunson, David B and Lee, Jaeyong},
  journal={Statistica Sinica},
  volume={23},
  number={1},
  pages={119},
  year={2013},
  publisher={NIH Public Access}
}

@article{Bhattacharya:2015,
  title={Dirichlet--{L}aplace priors for optimal shrinkage},
  author={Bhattacharya, Anirban and Pati, Debdeep and Pillai, Natesh S and Dunson, David B},
  journal={Journal of the American Statistical Association},
  volume={110},
  number={512},
  pages={1479--1490},
  year={2015},
  publisher={Taylor \& Francis}
}

@article{Makalic:2015,
  title={A simple sampler for the horseshoe estimator},
  author={Makalic, Enes and Schmidt, Daniel F},
  journal={IEEE Signal Processing Letters},
  volume={23},
  number={1},
  pages={179--182},
  year={2015},
  publisher={IEEE}
}
@article{Huang:2016,
  title={EBglmnet: a comprehensive {R} package for sparse generalized linear regression models},
  author={Huang, Anhui and Liu, Dianting},
  journal={Bioinformatics},
  year={2016}
}

@article{Piironen:2016,
  title={On the hyperprior choice for the global shrinkage parameter in the horseshoe prior},
  author={Piironen, Juho and Vehtari, Aki},
  journal={arXiv preprint arXiv:1610.05559},
  year={2016}
}
@inproceedings{piironen2017hyperprior,
  title={On the hyperprior choice for the global shrinkage parameter in the horseshoe prior},
  author={Piironen, Juho and Vehtari, Aki},
  booktitle={Artificial Intelligence and Statistics},
  pages={905--913},
  year={2017}}
%   organization={PMLR}
%}
@article{Makalic:2016,
  title={High-dimensional Bayesian regularised regression with the BayesReg package},
  author={Makalic, Enes and Schmidt, Daniel F},
  journal={arXiv preprint arXiv:1611.06649},
  year={2016}
}

@article{Algamal:2017,
  title={An efficient gene selection method for high-dimensional microarray data based on sparse logistic regression},
  author={Algamal, Zakariya},
  journal={Electronic Journal of Applied Statistical Analysis},
  volume={10},
  number={1},
  pages={242--256},
  year={2017}
}

@article{Griffin:2017,
  title={Hierarchical shrinkage priors for regression models},
  author={Griffin, Jim and Brown, Phil and others},
  journal={Bayesian Analysis},
  volume={12},
  number={1},
  pages={135--159},
  year={2017},
  publisher={International Society for Bayesian Analysis}
}
@article{Pal:2017,
  title={Trace class Markov chains for Bayesian inference with generalized double Pareto shrinkage priors},
  author={Pal, Subahdip and Khare, Kshitij and Hobert, James P},
  journal={Scandinavian Journal of Statistics},
  volume={44},
  number={2},
  pages={307--323},
  year={2017},
  publisher={Wiley Online Library}
}
@article{Bhadra:2017,
  title={The horseshoe+ estimator of ultra-sparse signals},
  author={Bhadra, Anindya and Datta, Jyotishka and Polson, Nicholas G and Willard, Brandon and others},
  journal={Bayesian Analysis},
  volume={12},
  number={4},
  pages={1105--1131},
  year={2017},
  publisher={International Society for Bayesian Analysis}
}
@article{Ghosh:2018,
  title={On the use of {C}auchy prior distributions for {B}ayesian logistic regression},
  author={Ghosh, Joyee and Li, Yingbo and Mitra, Robin and others},
  journal={Bayesian Analysis},
  volume={13},
  number={2},
  pages={359--383},
  year={2018},
  publisher={International Society for Bayesian Analysis}
}
@article{Van:2019,
  title={Shrinkage priors for {B}ayesian penalized regression},
  author={Van Erp, Sara and Oberski, Daniel L and Mulder, Joris},
  journal={Journal of Mathematical Psychology},
  volume={89},
  pages={31--50},
  year={2019},
  publisher={Elsevier}
}
@article {Spiegelhalter:2002,
author = {Spiegelhalter, David J. and Best, Nicola G. and Carlin, Bradley P. and Van Der Linde, Angelika},
title = {Bayesian measures of model complexity and fit},
journal = {Journal of the Royal Statistical Society: Series B (Statistical Methodology)},
volume = {64},
number = {4},
publisher = {Blackwell Publishers},
issn = {1467-9868},
url = {http://dx.doi.org/10.1111/1467-9868.00353},
doi = {10.1111/1467-9868.00353},
pages = {583--639},
keywords = {Bayesian model comparison, Decision theory, Deviance information criterion, Effective number of parameters, Hierarchical models, Information theory, Leverage, Markov chain Monte Carlo methods, Model dimension},
year = {2002},
}

@article{Stewart:1987,
	title={Hierarchical Bayesian analysis using Monte Carlo integration: computing posterior distributions when there are many possible models},
	author={Stewart, Leland},
	journal={Journal of the Royal Statistical Society: Series D (The Statistician)},
	volume={36},
	number={2-3},
	pages={211--219},
	year={1987},
	publisher={Wiley Online Library}
}

@article{Biane:2001,
	title={Probability laws related to the Jacobi theta and Riemann zeta functions, and Brownian excursions},
	author={Biane, Philippe and Pitman, Jim and Yor, Marc},
	journal={Bulletin of the American Mathematical Society},
	volume={38},
	number={4},
	pages={435--465},
	year={2001}
}


@article{Freidlin:2005,
	title={Adaptive signature design: an adaptive clinical trial design for generating and prospectively testing a gene expression signature for sensitive patients},
	author={Freidlin, Boris and Simon, Richard},
	journal={Clinical cancer research},
	volume={11},
	number={21},
	pages={7872--7878},
	year={2005},
	publisher={AACR}
}

@article{Jiang:2007,
	title={Biomarker-adaptive threshold design: a procedure for evaluating treatment with possible biomarker-defined subset effect},
	author={Jiang, Wenyu and Freidlin, Boris and Simon, Richard},
	journal={Journal of the National Cancer Institute},
	volume={99},
	number={13},
	pages={1036--1043},
	year={2007},
	publisher={Oxford University Press}
}


@book{Agresti:2011,
	title={Categorical data analysis},
	author={Agresti, Alan and Kateri, Maria},
	year={2011},
	publisher={Springer}
}
@article{Wattimena:2013,
	title={Developing coal pillar stability chart using logistic regression},
	author={Wattimena, RK and Kramadibrata, S and Sidi, ID and Azizi, MA},
	journal={International Journal of Rock Mechanics and Mining Sciences},
	volume={58},
	pages={55--60},
	year={2013},
	publisher={Elsevier}
}
@article{Flor:2010,
	title={Evaluating levee failure susceptibility on the Mississippi River using logistic regression analysis},
	author={Flor, Andrew and Pinter, Nicholas and Remo, Jonathan WF},
	journal={Engineering Geology},
	volume={116},
	number={1-2},
	pages={139--148},
	year={2010},
	publisher={Elsevier}
}


@article{Bhattacharya:2016,
	title={Fast sampling with {G}aussian scale mixture priors in high-dimensional regression},
	author={Bhattacharya, Anirban and Chakraborty, Antik and Mallick, Bani K},
	journal={Biometrika},
	pages={asw042},
	year={2016},
	publisher={Oxford University Press}
}

@article{Pal:2017,
	title={Trace class Markov chains for Bayesian inference with generalized double Pareto shrinkage priors},
	author={Pal, Subahdip and Khare, Kshitij and Hobert, James P},
	journal={Scandinavian Journal of Statistics},
	volume={44},
	number={2},
	pages={307--323},
	year={2017},
	publisher={Wiley Online Library}
}

@article{Dreno:2018,
	title={MAGE-A3 immunotherapeutic as adjuvant therapy for patients with resected, MAGE-A3-positive, stage III melanoma (DERMA): a double-blind, randomised, placebo-controlled, phase 3 trial},
	author={Dreno, Brigitte and Thompson, John F and Smithers, Bernard Mark and Santinami, Mario and Jouary, Thomas and Gutzmer, Ralf and Levchenko, Evgeny and Rutkowski, Piotr and Grob, Jean-Jacques and Korovin, Sergii and others},
	journal={The Lancet Oncology},
	volume={19},
	number={7},
	pages={916--929},
	year={2018},
	publisher={Elsevier}
}

@article{Bhattacharyya:2019,
	title={Adaptive Signature Design-review of the biomarker guided adaptive phase--III controlled design},
	author={Bhattacharyya, Arinjita and Rai, Shesh N},
	journal={Contemporary clinical trials communications},
	pages={100378},
	year={2019},
	publisher={Elsevier}
}
@article {Spiegelhalter:2002,
	author = {Spiegelhalter, David J. and Best, Nicola G. and Carlin, Bradley P. and Van Der Linde, Angelika},
	title = {Bayesian measures of model complexity and fit},
	journal = {Journal of the Royal Statistical Society: Series B (Statistical Methodology)},
	volume = {64},
	number = {4},
	publisher = {Blackwell Publishers},
	issn = {1467-9868},
	url = {http://dx.doi.org/10.1111/1467-9868.00353},
	doi = {10.1111/1467-9868.00353},
	pages = {583--639},
	keywords = {Bayesian model comparison, Decision theory, Deviance information criterion, Effective number of parameters, Hierarchical models, Information theory, Leverage, Markov chain Monte Carlo methods, Model dimension},
	year = {2002},
}

%%%%%%%%%%%
% PgLogistic
@book{Hjort:1996,
	title={Pattern recognition and neural networks},
	author={Hjort, NL},
	year={1996},
	publisher={Cambridge university press}
}
@article{Biane:2001,
	title={Probability laws related to the Jacobi theta and Riemann zeta functions, and Brownian excursions},
	author={Biane, Philippe and Pitman, Jim and Yor, Marc},
	journal={Bulletin of the American Mathematical Society},
	volume={38},
	number={4},
	pages={435--465},
	year={2001}
}


@book{Agresti:2011,
	title={Categorical data analysis},
	author={Agresti, Alan and Kateri, Maria},
	year={2011},
	publisher={Springer}
}
@article{Wattimena:2013,
	title={Developing coal pillar stability chart using logistic regression},
	author={Wattimena, RK and Kramadibrata, S and Sidi, ID and Azizi, MA},
	journal={International Journal of Rock Mechanics and Mining Sciences},
	volume={58},
	pages={55--60},
	year={2013},
	publisher={Elsevier}
}
@article{Flor:2010,
	title={Evaluating levee failure susceptibility on the Mississippi River using logistic regression analysis},
	author={Flor, Andrew and Pinter, Nicholas and Remo, Jonathan WF},
	journal={Engineering Geology},
	volume={116},
	number={1-2},
	pages={139--148},
	year={2010},
	publisher={Elsevier}
}


@article{Pal:2017,
	title={Trace class Markov chains for Bayesian inference with generalized double Pareto shrinkage priors},
	author={Pal, Subahdip and Khare, Kshitij and Hobert, James P},
	journal={Scandinavian Journal of Statistics},
	volume={44},
	number={2},
	pages={307--323},
	year={2017},
	publisher={Wiley Online Library}
}

@article {Spiegelhalter:2002,
	author = {Spiegelhalter, David J. and Best, Nicola G. and Carlin, Bradley P. and Van Der Linde, Angelika},
	title = {Bayesian measures of model complexity and fit},
	journal = {Journal of the Royal Statistical Society: Series B (Statistical Methodology)},
	volume = {64},
	number = {4},
	publisher = {Blackwell Publishers},
	issn = {1467-9868},
	url = {http://dx.doi.org/10.1111/1467-9868.00353},
	doi = {10.1111/1467-9868.00353},
	pages = {583--639},
	keywords = {Bayesian model comparison, Decision theory, Deviance information criterion, Effective number of parameters, Hierarchical models, Information theory, Leverage, Markov chain Monte Carlo methods, Model dimension},
	year = {2002},
}

%%%%%%%%%%%
% NegbinLogistic


@article{Nelder:1972,
	title={Generalized linear models},
	author={Nelder, John Ashworth and Wedderburn, Robert WM},
	journal={Journal of the Royal Statistical Society: Series A (General)},
	volume={135},
	number={3},
	pages={370--384},
	year={1972},
	publisher={Wiley Online Library}
}


@article{Long:1990,
	title={The origins of sex differences in science},
	author={Long, J Scott},
	journal={Social forces},
	volume={68},
	number={4},
	pages={1297--1316},
	year={1990},
	publisher={The University of North Carolina Press}
}

@book{Geweke:1991,
	title={Evaluating the accuracy of sampling-based approaches to the calculation of posterior moments},
	author={Geweke, John and others},
	volume={196},
	year={1991},
	publisher={Federal Reserve Bank of Minneapolis, Research Department Minneapolis, MN}
}

@book{Hjort:1996,
	title={Pattern recognition and neural networks},
	author={Hjort, NL},
	year={1996},
	publisher={Cambridge university press}
}


@article{Biane:2001,
	title={Probability laws related to the Jacobi theta and Riemann zeta functions, and Brownian excursions},
	author={Biane, Philippe and Pitman, Jim and Yor, Marc},
	journal={Bulletin of the American Mathematical Society},
	volume={38},
	number={4},
	pages={435--465},
	year={2001}
}
@article {Spiegelhalter:2002,
	author = {Spiegelhalter, David J. and Best, Nicola G. and Carlin, Bradley P. and Van Der Linde, Angelika},
	title = {Bayesian measures of model complexity and fit},
	journal = {Journal of the Royal Statistical Society: Series B (Statistical Methodology)},
	volume = {64},
	number = {4},
	publisher = {Blackwell Publishers},
	issn = {1467-9868},
	url = {http://dx.doi.org/10.1111/1467-9868.00353},
	doi = {10.1111/1467-9868.00353},
	pages = {583--639},
	keywords = {Bayesian model comparison, Decision theory, Deviance information criterion, Effective number of parameters, Hierarchical models, Information theory, Leverage, Markov chain Monte Carlo methods, Model dimension},
	year = {2002},
}


@article{Plummer:2006,
	title={CODA: convergence diagnosis and output analysis for MCMC},
	author={Plummer, Martyn and Best, Nicky and Cowles, Kate and Vines, Karen},
	journal={R news},
	volume={6},
	number={1},
	pages={7--11},
	year={2006}
}

@book{Hilbe:2011,
	title={Negative binomial regression},
	author={Hilbe, Joseph M},
	year={2011},
	publisher={Cambridge University Press}
}
@book{Agresti:2011,
	title={Categorical data analysis},
	author={Agresti, Alan and Kateri, Maria},
	year={2011},
	publisher={Springer}
}
@article{Wattimena:2013,
	title={Developing coal pillar stability chart using logistic regression},
	author={Wattimena, RK and Kramadibrata, S and Sidi, ID and Azizi, MA},
	journal={International Journal of Rock Mechanics and Mining Sciences},
	volume={58},
	pages={55--60},
	year={2013},
	publisher={Elsevier}
}
@article{Flor:2010,
	title={Evaluating levee failure susceptibility on the Mississippi River using logistic regression analysis},
	author={Flor, Andrew and Pinter, Nicholas and Remo, Jonathan WF},
	journal={Engineering Geology},
	volume={116},
	number={1-2},
	pages={139--148},
	year={2010},
	publisher={Elsevier}
}


@Manual{Joseph:2016,
	title = {COUNT: Functions, Data and Code for Count Data},
	author = {Joseph M Hilbe},
	year = {2016},
	note = {R package version 1.3.4},
	url = {https://CRAN.R-project.org/package=COUNT},
}

@article{Jackman:2017,
	title={Package ‘pscl’},
	author={Jackman, Simon and Tahk, Alex and Zeileis, Achim and Maimone, Christina and Fearon, Jim and Meers, Zoe and Jackman, Maintainer Simon and Imports, MASS},
	journal={See http://github. com/atahk/pscl},
	year={2017}
}

@book{Mccullagh:2018,
	title={Generalized linear models},
	author={McCullagh, Peter},
	year={2018},
	publisher={Routledge}
}

@article{Pal:2017,
	title={Trace class Markov chains for Bayesian inference with generalized double Pareto shrinkage priors},
	author={Pal, Subahdip and Khare, Kshitij and Hobert, James P},
	journal={Scandinavian Journal of Statistics},
	volume={44},
	number={2},
	pages={307--323},
	year={2017},
	publisher={Wiley Online Library}
}

@article{Neelon:2019,
	title={Bayesian zero-inflated negative binomial regression based on p{\'o}lya-gamma mixtures},
	author={Neelon, Brian and others},
	journal={Bayesian Analysis},
	volume={14},
	number={3},
	pages={849--875},
	year={2019},
	publisher={International Society for Bayesian Analysis}
}


@article{Bhadra:2019,
	title={Lasso meets horseshoe: A survey},
	author={Bhadra, Anindya and Datta, Jyotishka and Polson, Nicholas G and Willard, Brandon and others},
	journal={Statistical Science},
	volume={34},
	number={3},
	pages={405--427},
	year={2019},
	publisher={Institute of Mathematical Statistics}
}

@article{Algamal:2019,
	title={Variable selection in count data regression model based on firefly algorithm},
	author={Algamal, Zakariya},
	journal={Statistics, Optimization \& Information Computing},
	volume={7},
	number={2},
	pages={520--529},
	year={2019}
}
@article{Glynn:2019,
	title={Bayesian analysis of dynamic linear topic models},
	author={Glynn, Chris and Tokdar, Surya T and Howard, Brian and Banks, David L and others},
	journal={Bayesian Analysis},
	volume={14},
	number={1},
	pages={53--80},
	year={2019},
	publisher={International Society for Bayesian Analysis}
}
@article{Kleiber:2020,
	title={Package ‘AER’},
	author={Kleiber, Christian and Zeileis, Achim and Zeileis, Maintainer Achim},
	journal={R package version 1.2},
	volume={4},
	year={2020}
}


@Unpublished{pgdraw,
	title = {High-Dimensional {B}ayesian Regularised Regression with
	the BayesReg Package},
	author = {Enes Makalic and Daniel Schmidt},
	note = {arXiv:1611.06649v3},
}
%%%%%%%%%%%
% Mendeley Library
@article{Mi2017,
	author = {Gu Mi},
	doi = {10.1002/pst.1811},
	issn = {15391604},
	issue = {5},
	journal = {Pharmaceutical Statistics},
	month = {9},
	pages = {312-321},
	title = {Enhancement of the adaptive signature design for learning and confirming in a single pivotal trial},
	volume = {16},
	url = {http://doi.wiley.com/10.1002/pst.1811},
	year = {2017},
}
@article{Jones2007,
	abstract = {The field of specialized medicine and clinical development programs for targeted cancer therapies are rapidly expanding. The proposed Phase 2 design allows for preliminary determination of efficacy that may be restricted to a particular sub-population defined by biomarker status (presence/absence). The design is an adaptation of the Simon Two-Stage Design. We provide examples where the adaptation can result in substantial savings in sample size and thus potentially lead to greater efficiency in decision making during the drug development process. © 2007 Elsevier Inc. All rights reserved.},
	author = {Cheryl L. Jones and Eric Holmgren},
	doi = {10.1016/j.cct.2007.02.008},
	isbn = {1551-7144; 1551-7144},
	issn = {15517144},
	journal = {Contemporary Clinical Trials},
	keywords = {Clinical trials,Phase 2 trials,Simon Two-Stage,Targeted therapy},
	pmid = {17412647},
	title = {An adaptive Simon Two-Stage Design for Phase 2 studies of targeted therapies},
	year = {2007},
}
@article{Zang2014,
	abstract = {Adaptive designs have become popular in clinical trial and drug development. Unlike traditional trial designs, adaptive designs use accumulating data to modify the ongoing trial without undermining the integrity and validity of the trial. As a result, adaptive designs provide a flexible and effective way to conduct clinical trials. The designs have potential advantages of improving the study power, reducing sample size and total cost, treating more patients with more effective treatments, identifying efficacious drugs for specific subgroups of patients based on their biomarker profiles, and shortening the time for drug development. In this article, we review adaptive designs commonly used in clinical trials and investigate several aspects of the designs, including the dose-finding scheme, interim analysis, adaptive randomization, biomarker-guided randomization, and seamless designs. For illustration, we provide examples of real trials conducted with adaptive designs. We also discuss practical issues from the perspective of using adaptive designs in oncology trials.},
	author = {Yong Zang and J Jack Lee},
	doi = {10.3978/j.issn.2304-3865.2014.06.04},
	isbn = {0000000000000},
	issn = {2304-3873},
	journal = {Chinese clinical oncology},
	keywords = {adaptive design,adaptive randomization,biomarker-guided,interim analysis,seamless design},
	pmid = {25841530},
	title = {Adaptive clinical trial designs in oncology.},
	year = {2014},
}
@article{Simon2010,
	abstract = {Current methods for the design and analysis of phase III clinical trials often results in the approval and use of drugs in broad populations of patients, many of whom do not benefit. This has serious limitations for patients and for health care economics. Current methods are particularly problematic for the development of molecularly targeted drugs which are expected to benefit only a subset of traditionally diagnosed patients. New paradigms for the design and analysis of clinical trials are needed. We will describe recent developments in the prospective use of predictive biomarkers in the design and analysis of phase III clinical trials. The presentation will not be about exploratory analysis of data from clinical trials, but rather on the use of the use of genomic biomarkers in the design and analysis in a sufficiently structured and prospective manner that the conclusions about treatment effects and how they relate to biomarker specified subsets have the degree of reliability normally associated with phase III clinical trials. We will cover the targeted “enrichment” design in which a classifier test result is used as an eligibility criterion. The efficiency of that design and how it depends on the specificity of treatment effect and test performance characteristics will be discussed as well as limitations of that design. We will discuss “stratified designs” in which the test is not used to restrict eligibility but as part of the primary analysis plan of the trial. Specific analysis plans and sample size considerations will be discussed. Both the enrichment design and stratification design require that the classifier be completely specified and analytically validated prior to the start of the pivotal trial. We will discuss more flexible prospective designs for evaluating multiple candidate predictive biomarkers and the recently published cross-validated adaptive signature design which is extremely powerful for combining in one clinical trial the development and internal validation of a predictive classifier utilizing any type of candidate variables. The prospective-retrospective approach using archived tissues will also be described. We will present a new framework for the analysis of clinical trials that incorporates both hypothesis testing and predictive modeling. This framework provides for complementary roles of frequentist and Bayesian methods but requires that models be justified based on predictive accuracy. PDF reprints of the following relevant publications are available at http://brb.nci.nih.gov.},
	author = {R M Simon},
	isbn = {1078-0432},
	journal = {Clinical Cancer Research},
	keywords = {biological marker,classifier,clinical trial,clinical trial (topic),health care cost,human,hypothesis,model,neoplasm,oncology,patient,population,reliability,sample size,stratification,task performance,tissues},
	title = {Design of phase III clinical trials for predictive oncology},
	year = {2010},
}
@article{Design2010,
	abstract = {This guidance describes how the FDA evaluates patient-reported outcome (PRO) instruments used as effectiveness endpoints in clinical trials. It also describes our current thinking on how sponsors can develop and use study results measured by PRO instruments to support claims in approved product labeling (see appendix point 1). It does not address the use of PRO instruments for purposes beyond evaluation of claims made about a drug or medical product in its labeling. By explicitly addressing the review issues identified in this guidance, sponsors can increase the efficiency of their endpoint discussions with the FDA during the product development process, streamline the FDA's review of PRO endpoint adequacy, and provide optimal information about the patient's perspective of treatment benefit at the time of product approval. A PRO is a measurement of any aspect of a patient's health status that comes directly from the patient (i.e., without the interpretation of the patient's responses by a physician or anyone else). In clinical trials, a PRO instrument can be used to measure the impact of an intervention on one or more aspects of patients' health status, hereafter referred to as PRO concepts, ranging from the purely symptomatic (response of a headache) to more complex concepts (e.g., ability to carry out activities of daily living), to extremely complex concepts such as quality of life, which is widely understood to be a multidomain concept with physical, psychological, and social components. Data generated by a PRO instrument can provide evidence of a treatment benefit from the patient perspective. For this data to be meaningful, however, there should be evidence that the PRO instrument effectively measures the particular concept that is studied. Generally, findings measured by PRO instruments may be used to support claims in approved product labeling if the claims are derived from adequate and well-controlled investigations that use PRO instruments that reliably and validly measure the specific concepts at issue. The glossary defines many of the terms used in this guidance. In particular, the term instrument refers to the actual questions or items contained in a questionnaire or interview schedule along with all the additional information and documentation that supports the use of these items in producing a PRO measure (e.g., interviewer training and instructions, scoring and interpretation manual). The term conceptual framework refers to how items are grouped according to subconcepts or domains (e.g., the item walking without help may be grouped with another item, walking with difficulty, within the domain of ambulation, and ambulation may be further grouped into the concept of physical ability). FDA's guidance documents, including this guidance, do not establish legally enforceable responsibilities. Instead, guidance documents describe the Agency's current thinking on a topic and should be viewed only as recommendations, unless specific regulatory or statutory requirements are cited. The use of the word should in Agency guidance documents means that something is suggested or recommended but not required. First publication of the Draft Guidance by the Food and Drug Administration-February 2006.},
	author = {Adaptive Design and Clinical Trials},
	doi = {10.1186/1477-7525-4-79},
	issn = {14777525},
	journal = {Design},
	pmid = {17034633},
	title = {Guidance for Industry Adaptive Design Clinical Trials Guidance for Industry Adaptive Design Clinical Trials},
	year = {2010},
}
@article{,
	abstract = {Interest in adaptive design study methods stems from the principle that these methods hold promise for improving drug development compared to conventional study design (i.e., non-adaptive) methods. The theoretical advantages of adaptive designs are that (1) they provide similar information more efficiently by reducing sample size and total cost, (2) increase the likelihood of success on the study objective, treating more patients with more effective treatments or (3) lead to better improved appreciation of the effects of therapy such as dose-response relationship or subgroup effects, for example identifying efficacious drugs for specific subgroups of patients based on their biomarker profiles, which may also lead to more impactful subsequent studies). Adaptive designs use accumulating data to modify the ongoing trial without undermining the integrity and validity of the trial. They also hold the potential for shortening the time for drug development. Several aspects of these trials including the dose-finding scheme, interim analysis, adaptive randomization, biomarker-guided randomization, and seamless designs will be discussed. Many, but not all adaptive designs are devised under the Bayesian framework incorporating principles such as (I) obtaining the prior distribution; (II) collecting data to calculate the data likelihood; and then (III) computing the posterior distribution. The Bayesian framework provides an ideal statistical framework for adaptive trial designs.1,2 Examples of trials conducted with adaptive designs include the BATTLE and BATTLE-2 trials and ISPY-2. The basic principle is that patients enrolling earlier in a trial are used to inform how subsequent patients are treated, thus improving the efficiency of the study; this means that fewer patients are required to achieve the same answers regarding safe dosing and/or efficacy. The BATTLE and BATTLE-2 trials are prime examples of this approach. Both trials have implemented adaptive randomization schemes to assign patients to the more efficacious treatments based on their biomarker-guided profiles, and use interim analyses to monitor the efficacy outcomes during the trial. The BATTLE trial3,4 enrolled patients with stage IV recurrent non-small cell lung cancer, employing a primary endpoint of eight-week disease control rate, as a binary outcome. Four targeted therapies, erlotinib, vandetanib, erlotinib plus bexarotene, and sorafenib, were evaluated, with one therapy targeting each one of four biomarker profiles and it used an adaptive randomization scheme to allocate patients to the different treatments; hence, patients had higher probabilities of being assigned to better treatments based on their biomarker profiles. The trial showed that adaptive design could work in a complex trial that assessed multiple drugs and biomarkers and required tissue collection and biomarker analysis. Based on the findings of the BATTLE trial, a follow-up BATTLE-2 trial5 was started, that evaluated four treatment regimens, erlotinib, sorafenib, erlotinib + MK2206, and MK2206 + AZD6244, in a two-stage design with adaptive randomization. The first stage was completed with 200 patients. Biomarker selection was planned in 3 steps: training, testing and validation. In the training step, 10-15 potential prognostic and predictive markers were selected from the previous BATTLE experience, cell line data, and relevant literature information. In the testing step, the selected markers are tested using the data acquired from stage 1 of the BATTLE-2 trial. In the validation step, the markers selected in the first stage of the BATTLE-2 trial are used for adaptive randomization in the second stage of BATTLE- 2. In BATTLE-2, we pre-specified an extremely limited set of markers and our intent was to use the first half of the study (200 patients) to conduct prospective testing of biomarkers/gene signatures. Predictive markers were to be used to guide patient assignments in the second half of the study. Although the design theoretically provided advantages, since clear predictive markers did not exist for any of the treatment Arms, activity was modest yielding no new predictive markers and not warranting further exploration. The ISPY-2 trial6 is a multicenter phase II trial in the neoadjuvant setting for patients with breast cancer. The primary end point is pathologic complete response (PCR) at the time of surgery. The patient population is partitioned into ten subgroups depending on hormone-receptor (HR) status, HER2 status and Mamma Print signature. Experimental drugs are added to neoadjuvant therapy with the overall goal to prospectively learn as efficiently as possible which patients respond to each experimental treatment based on their biomarker profiles. Adaptive randomization with interim analysis is used within each biomarker subgroup, with the treatments that are performing better within a subgroup being assigned with greater probability to patients belonging to that subgroup. The phase II drug-screening stage is followed by a phase III confirmatory stage. The ISPY-2 trial has recently shown that two promising drugs improve response rates in specific biomarker subsets and has graduated these two drugs veliparib and neratinib for further development.7 The pharmaceutical industry and regulatory agencies are therefore very interested in adaptive designs because of their potential advantages and because they reflect medical practice in the real world. To recapitulate, incorporation of adaptive designs in carefully designed and executed trials can enhance drug development, provide greater benefit to the enrolled patients, and effectively address many research questions of interest. These designs require deep understanding of theoretical statistical methodology, extensive modeling with simulations, specialized software and robust databases. Continued implementation in trials with guidance from regulatory agencies and innovative methods will contribute towards progress in therapies.},
	author = {Papadimitrakopoulou V.},
	issn = {1556-1380},
	journal = {Journal of Thoracic Oncology},
	keywords = {8 [4 (1 aminocyclobutyl)phenyl] 9 phenyl 1,2,4 tri,bexarotene,biological marker,breast cancer,cell line,clinical trial,controlled clinical trial,controlled study,data base,disease control,disease duration,dose calculation,dose response,drug combination,drug industry,drug screening,drug therapy,endogenous compound,epidermal growth factor receptor 2,erlotinib,experimental therapy,female,follow up,genetic marker,hormone receptor,human,human cell,human tissue,major clinical study,medical practice,molecularly targeted therapy,neoadjuvant therapy,neratinib,non small cell lung cancer,phase 2 clinical trial,probability,randomization,randomized controlled trial,remission,sample size,selumetinib,simulation,software,sorafenib,study design,surgery,theoretical model,validation process,validity,vandetanib,veliparib},
	title = {Adaptive clinical trial designs},
	year = {2017},
}
@article{Zhou2008,
	abstract = {BACKGROUND: With the advancement in biomedicine, many biologically targeted therapies have been developed. These targeted agents, however, may not work for everyone. Biomarker profiles can be used to identify effective targeted therapies. Our goals are to characterize the molecular signature of individual tumors, offer the best-fit targeted therapies to patients in a study, and identify promising agents for future development.\n\nMETHODS: We propose an outcome-based adaptive randomization trial design for patients with advanced stage non-small cell lung cancer. All patients have baseline biopsy samples taken for biomarker assessment prior to randomization to treatments. The primary endpoint of this study is the disease control rate at 8 weeks after randomization. The Bayesian probit model is used to characterize the disease control rate. Patients are adaptively randomized to one of four treatments with the randomization rate based on the updated disease control rate from the accumulated data in the trial. For each biomarker profile, high-performing treatments have higher randomization rates, and vice versa. An early stopping rule is implemented to suspend low-performing treatments from randomization.\n\nRESULTS: Based on extensive simulation studies, with a total of 200 evaluable patients, our trial has desirable operating characteristics to: (1) identify effective agents with a high probability; (2) suspend ineffective agents; and (3) treat more patients with effective agents that correspond to their biomarker profiles. Our trial design continues to update and refine the estimates as the trial progresses.\n\nLIMITATIONS: This biomarker-based trial requires biopsible tumors and a two-week turn around time for biomarker profiling before randomization. Additionally, in order to learn from the interim data and adjust the randomization rate accordingly, the outcome-based adaptive randomization design is applicable only for trials when the endpoint can be assessed in a relative short period of time.\n\nCONCLUSION: Bayesian adaptive randomization trial design is a smart, novel, and ethical design. In conjunction with an early stopping rule, it can be used to efficiently identify effective agents, eliminate ineffective ones, and match effective treatments with patients' biomarker profiles. The proposed design is suitable for the development of targeted therapies and provides a rational design for personalized medicine.},
	author = {Xian Zhou and Suyu Liu and Edward S Kim and Roy S Herbst and J Jack Lee},
	doi = {10.1177/1740774508091815},
	isbn = {1740-7745 (Print)\n1740-7745 (Linking)},
	issn = {1740-7745},
	journal = {Clinical trials (London, England)},
	keywords = {Bayes Theorem,Carcinoma, Non-Small-Cell Lung,Carcinoma, Non-Small-Cell Lung: metabolism,Carcinoma, Non-Small-Cell Lung: therapy,Computer Simulation,Endpoint Determination,Humans,Lung Neoplasms,Lung Neoplasms: metabolism,Lung Neoplasms: therapy,Randomized Controlled Trials as Topic,Randomized Controlled Trials as Topic: methods,Research Design,Sample Size,Tumor Markers, Biological,Tumor Markers, Biological: metabolism},
	pmid = {18559407},
	title = {Bayesian adaptive design for targeted therapy development in lung cancer--a step toward personalized medicine.},
	year = {2008},
}
@generic{Kelloff2012,
	abstract = {This Perspective highlights biomarkers that are expressed as a consequence of cancer development and progression. We focus on those biomarkers that are most relevant for identifying patients who are likely to respond to a given therapy, as well as those biomarkers that are most effective for measuring patient response to therapy. These two measures are necessary for selecting the right drug for the right patient, regardless of whether the setting is in drug development or in the post-approval use of the drug for patients with cancer. We also discuss the innovative designs of clinical trials and methodologies that are used to validate and qualify biomarkers for use in specific contexts. Furthermore, we look ahead to the promises and challenges in the field of cancer biomarkers.},
	author = {Gary J. Kelloff and Caroline C. Sigman},
	doi = {10.1038/nrd3651},
	isbn = {1474-1784 (Electronic)\n1474-1776 (Linking)},
	issn = {14741776},
	journal = {Nature Reviews Drug Discovery},
	pmid = {22322254},
	title = {Cancer biomarkers: Selecting the right drug for the right patient},
	year = {2012},
}
@article{Mandrekar2009,
	abstract = {PURPOSE: Biomarkers can add substantial value to current medical practice by providing an integrated approach to prediction using the genetic makeup of the tumor and the genotype of the patient to guide patient-specific treatment selection. We discuss and evaluate various clinical trial designs for the validation of biomarker-guided therapy.\n\nMETHODS: Designs for predictive marker validation are broadly classified as retrospective (ie, using data from previously well-conducted randomized controlled trials [RCTs]) versus prospective (enrichment, unselected, hybrid, or adaptive analysis). We discuss the salient features of each design in the context of real trials.\n\nRESULTS: Well-designed retrospective analysis from well-conducted prospective RCTs can bring forward effective treatments to marker-defined subgroups of patients in a timely manner (eg, KRAS and colorectal cancer). Enrichment designs are appropriate when preliminary evidence suggest that patients with or without that marker profile do not benefit from the treatments in question; however, this may sometimes leave questions unanswered (eg, trastuzumab and breast cancer). An unselected design is optimal where preliminary evidence regarding treatment benefit and assay reproducibility is uncertain (eg, epidermal growth factor receptor and lung cancer). Hybrid designs are appropriate when preliminary evidence demonstrate the efficacy of certain treatments for a marker-defined subgroup, making it unethical to randomly assign patients with that marker status to other treatments (eg, multigene assay and breast cancer). Adaptive analysis designs allow for prespecified marker-defined subgroup analyses of data from an RCT.\n\nCONCLUSION: The implementation of these design strategies will lead to a more rapid clinical validation of biomarker-guided therapy.},
	author = {Sumithra J Mandrekar and Daniel J Sargent},
	doi = {10.1200/JCO.2009.22.3701},
	isbn = {1527-7755 (Electronic)\r0732-183X (Linking)},
	issn = {1527-7755},
	journal = {Journal of clinical oncology : official journal of the American Society of Clinical Oncology},
	keywords = {Clinical Trials as Topic,Humans,Prospective Studies,Research Design,Retrospective Studies,Tumor Markers, Biological},
	pmid = {19597023},
	title = {Clinical trial designs for predictive biomarker validation: theoretical considerations and practical challenges.},
	year = {2009},
}
@article{Cheng2005,
	abstract = {A Bayesian adaptive design is proposed for a comparative two-armed clinical trial using decision-theoretic approaches. A loss function is specified, based on the cost for each patient and the costs of making incorrect decisions at the end of a trial. At each interim analysis, the decision to terminate or to continue the trial is based on the expected loss function while concurrently incorporating efficacy, futility and cost. The maximum number of interim analyses is determined adaptively by the observed data. We derive explicit connections between the loss function and the frequentist error rates, so that the desired frequentist properties can be maintained for regulatory settings. The operating characteristics of the design can be evaluated on frequentist grounds. Extensive simulations are carried out to compare the proposed design with existing ones. The design is general enough to accommodate both continuous and discrete types of data. We illustrate the methods with an animal study evaluating a medical treatment for cardiac arrest.},
	author = {Yi Cheng and Yu Shen},
	doi = {10.1093/biomet/92.3.633},
	isbn = {0006-341X},
	issn = {00063444},
	journal = {Biometrika},
	keywords = {Adaptive design,Decision theory,Group sequential clinical trial,Loss function,Martingale convergence theorem},
	pmid = {15737084},
	title = {Bayesian adaptive designs for clinical trials},
	year = {2005},
}
@book_section{Richman2017,
	abstract = {We review adaptive designs for clinical trials, giving special attention to the control of the Type I error in late-phase confirmatory trials, when the trial planner wishes to adjust the final sample size of the study in response to an unblinded analysis of interim estimates of treatment effects. We point out that there is considerable inefficiency in using the adaptive designs that employ conditional power calculations to reestimate the sample size and that maintain the Type I error by using certain weighted test statistics. Although these adaptive designs have little advantage over familiar group-sequential designs, our review also describes recent developments in adaptive designs that are both flexible and efficient. We also discuss the use of Bayesian designs, when the context of use demands control over operating characteristics (Type I and II errors) and correction of the bias of estimated treatment effects.},
	author = {Joshua S. Richman and Judy C. Boughey},
	doi = {10.1007/978-3-319-53877-8_11},
	isbn = {9783319538778},
	issn = {0362-1642},
	journal = {Clinical Trials Design in Operative and Non Operative Invasive Procedures},
	pmid = {21838549},
	title = {Adaptive trial designs},
	year = {2017},
}
@article{Filipits2011,
	abstract = {PURPOSE: According to current guidelines, molecular tests predicting the outcome of breast cancer patients can be used to assist in making treatment decisions after consideration of conventional markers. We developed and validated a gene expression signature predicting the likelihood of distant recurrence in patients with estrogen receptor (ER)-positive, HER2-negative breast cancer treated with adjuvant endocrine therapy.\nEXPERIMENTAL DESIGN: RNA levels assessed by quantitative reverse transcriptase PCR in formalin-fixed, paraffin-embedded tumor tissue were used to calculate a risk score (Endopredict, EP) consisting of eight cancer-related and three reference genes. EP was combined with nodal status and tumor size into a comprehensive risk score, EPclin. Both prespecified risk scores including cutoff values to determine a risk group for each patient (low and high) were validated independently in patients from two large randomized phase III trials [Austrian Breast and Colorectal Cancer Study Group (ABCSG)-6: n = 378, ABCSG-8: n = 1,324].\nRESULTS: In both validation cohorts, continuous EP was an independent predictor of distant recurrence in multivariate analysis (ABCSG-6: P = 0.010, ABCSG-8: P < 0.001). Combining Adjuvant!Online, quantitative ER, Ki67, and treatment with EP yielded a prognostic power significantly superior to the clinicopathologic factors alone [c-indices: 0.764 vs. 0.750, P = 0.024 (ABCSG-6) and 0.726 vs. 0.701, P = 0.003 (ABCSG-8)]. EPclin had c-indices of 0.788 and 0.732 and resulted in 10-year distant recurrence rates of 4% and 4% in EPclin low-risk and 28% and 22% in EPclin high-risk patients in ABCSG-6 (P < 0.001) and ABCSG-8 (P < 0.001), respectively.\nCONCLUSIONS: The multigene EP risk score provided additional prognostic information to the risk of distant recurrence of breast cancer patients, independent from clinicopathologic parameters. The EPclin score outperformed all conventional clinicopathologic risk factors.},
	author = {Martin Filipits and Margaretha Rudas and Raimund Jakesz and Peter Dubsky and Florian Fitzal and Christian F. Singer and Otto Dietze and Richard Greil and Andrea Jelen and Paul Sevelda and Christa Freibauer and Volkmar Müller and Fritz Jänicke and Marcus Schmidt and Heinz Kölbl and Achim Rody and Manfred Kaufmann and Werner Schroth and Hiltrud Brauch and Matthias Schwab and Peter Fritz and Karsten E. Weber and Inke S. Feder and Guido Hennig and Ralf Kronenwett and Mathias Gehrmann and Michael Gnant},
	doi = {10.1158/1078-0432.CCR-11-0926},
	isbn = {1078-0432 (Print)\r1078-0432 (Linking)},
	issn = {10780432},
	journal = {Clinical Cancer Research},
	pmid = {21807638},
	title = {A new molecular predictor of distant recurrence in ER-positive, HER2-negative breast cancer adds independent information to conventional clinical risk factors},
	year = {2011},
}
@article{Pocock2015,
	abstract = {As a sequel to last week’s paper on the fundamentals of clinical trial design, this paper tackles related controversial issues: noninferiority trials, the value of factorial designs, the importance and challenges of strategy trials, Data Monitoring Committees (including when to stop a trial early), and the role of adaptive designs. All topics are illustrated by relevant examples from cardiology trials.},
	author = {Stuart J. Pocock and Tim C. Clayton and Gregg W. Stone},
	doi = {10.1016/j.jacc.2015.10.051},
	issn = {07351097},
	journal = {Journal of the American College of Cardiology},
	keywords = {ACS,CI,CV,DMC,Data Monitoring Committee,Data Monitoring Committees,MI,OMT,PCI,acute coronary syndrome,adaptive designs,cardiovascular,confidence interval,factorial designs,myocardial infarction,noninferiority trials,optimal medical therapy,percutaneous coronary intervention,randomized controlled trials as topic,statistical stopping guidelines,strategy trials},
	pmid = {26718676},
	title = {Challenging Issues in Clinical Trial Design},
	year = {2015},
}
@article{Lachin1988,
	abstract = {This is the first of five articles on the properties of different randomization procedures used in clinical trials. This paper presents definitions and discussions of the statistical properties of randomization procedures as they relate to both the design of a clinical trial and the statistical analysis of trial results. The subsequent papers consider, respectively, the properties of simple (complete), permuted-block (i.e., blocked), and urn (adaptive biased-coin) randomization. The properties described herein are the probabilities of treatment imbalances and the potential effects on the power of statistical tests; the permutational basis for statistical tests; and the potential for experimental biases in the assessment of treatment effects due either to the predictability of the random allocations (selection bias) or the susceptibility of the randomization procedure to covariate imbalances (accidental bias). For most randomization procedures, the probabilities of overall treatment imbalances are readily computed, even when a stratified randomization is used. This is important because treatment imbalance may affect statistical power. It is shown, however, that treatment imbalance must be substantial before power is more than trivially affected. The differences between a population versus a permutation model as a basis for a statistical test are reviewed. It is argued that a population model can only be invoked in clinical trials as an untestable assumption, rather than being formally based on sampling at random from a population. On the other hand, a permutational analysis based on the randomization actually employed requires no assumptions regarding the origin of the samples of patients studied. The large sample permutational distribution of the family of linear rank tests is described as a basis for easily conducting a variety of permutation tests. Subgroup (stratified) analyses, analyses when some data are missing, and regression model analyses are also discussed. The Blackwell-Hodges model for selection bias in the composition of the study groups is described. The expected selection bias associated with a randomization procedure is a function of the predictability of the treatment allocations and is readily evaluated for any sequence of treatment assignments. In an unmasked study, the potential for selection bias may be substantial with highly predictable sequences. Finally, the Efron model for accidental bias in the estimate of treatment effect in a linear model is described. This is important because the potential for accidental bias is equivalent to the potential for a covariate imbalance. Asymptotically, however, this probability approaches zero for all randomization procedures. The final article in this series briefly summarizes the relative properties of simple randomization, permuted-block randomization, and the urn randomization. In that article, recommendations are offered as a guide to the selection of a randomization procedure for a given clinical trial. © 1988.},
	author = {John M. Lachin},
	doi = {10.1016/0197-2456(88)90045-1},
	isbn = {0197-2456 (Print)\r0197-2456 (Linking)},
	issn = {01972456},
	journal = {Controlled Clinical Trials},
	keywords = {Randomization,accidental bias,inference,missing data,permutation tests,population models,selection bias,stratified analysis},
	pmid = {3060315},
	title = {Statistical properties of randomization in clinical trials},
	year = {1988},
}
@article{Lai2012,
	abstract = {BACKGROUND: Advances in molecular therapeutics in the past decade have opened up new possibilities for treating cancer patients with personalized therapies, using biomarkers to determine which treatments are most likely to benefit them, but there are difficulties and unresolved issues in the development and validation of biomarker-based personalized therapies. We develop a new clinical trial design to address some of these issues. The goal is to capture the strengths of the frequentist and Bayesian approaches to address this problem in the recent literature and to circumvent their limitations.
	METHODS: We use generalized likelihood ratio tests of the intersection null and enriched strategy null hypotheses to derive a novel clinical trial design for the problem of advancing promising biomarker-guided strategies toward eventual validation. We also investigate the usefulness of adaptive randomization (AR) and futility stopping proposed in the recent literature.
	RESULTS: Simulation studies demonstrate the advantages of testing both the narrowly focused enriched strategy null hypothesis related to validating a proposed strategy and the intersection null hypothesis that can accommodate to a potentially successful strategy. AR and early termination of ineffective treatments offer increased probability of receiving the preferred treatment and better response rates for patients in the trial, at the expense of more complicated inference under small-to-moderate total sample sizes and some reduction in power.
	LIMITATIONS: The binary response used in the development phase may not be a reliable indicator of treatment benefit on long-term clinical outcomes. In the proposed design, the biomarker-guided strategy (BGS) is not compared to 'standard of care', such as physician's choice that may be informed by patient characteristics. Therefore, a positive result does not imply superiority of the BGS to 'standard of care'. The proposed design and tests are valid asymptotically. Simulations are used to examine small-to-moderate sample properties.
	CONCLUSION: Innovative clinical trial designs are needed to address the difficulties and issues in the development and validation of biomarker-based personalized therapies. The article shows the advantages of using likelihood inference and interim analysis to meet the challenges in the sample size needed and in the constantly evolving biomarker landscape and genomic and proteomic technologies.},
	author = {Tze Leung Lai and Philip W. Lavori and Mei Chiung I. Shih and Branimir I. Sikic},
	doi = {10.1177/1740774512437252},
	isbn = {1740774512437},
	issn = {17407745},
	journal = {Clinical Trials},
	pmid = {22397801},
	title = {Clinical trial designs for testing biomarker-based personalized therapies},
	year = {2012},
}
@article{,
	abstract = {OBJECTIVE: To assess the ability of antihypertensive drug treatment to reduce the risk of nonfatal and fatal (total) stroke in isolated systolic hypertension. DESIGN: Multicenter, randomized, double-blind, placebo-controlled. SETTING: Community-based ambulatory population in tertiary care centers. PARTICIPANTS: 4736 persons (1.06%) from 447,921 screenees aged 60 years and above were randomized (2365 to active treatment, 2371 to placebo). Systolic blood pressure ranged from 160 to 219 mm Hg and diastolic blood pressure was less than 90 mm Hg. Of the participants, 3161 were not receiving antihypertensive medication at initial contact, and 1575 were. The average systolic blood pressure was 170 mm Hg; average diastolic blood pressure, 77 mm Hg. The mean age was 72 years, 57% were women, and 14% were black. INTERVENTIONS: --Participants were stratified by clinical center and by antihypertensive medication status at initial contact. For step 1 of the trial, dose 1 was chlorthalidone, 12.5 mg/d, or matching placebo; dose 2 was 25 mg/d. For step 2, dose 1 was atenolol, 25 mg/d, or matching placebo; dose 2 was 50 mg/d. MAIN OUTCOME MEASURES: Primary. Nonfatal and fatal (total) stroke. Secondary. Cardiovascular and coronary morbidity and mortality, all-cause mortality, and quality of life measures. RESULTS: Average follow-up was 4.5 years. The 5-year average systolic blood pressure was 155 mm Hg for the placebo group and 143 mm Hg for the active treatment group, and the 5-year average diastolic blood pressure was 72 and 68 mm Hg, respectively. The 5-year incidence of total stroke was 5.2 per 100 participants for active treatment and 8.2 per 100 for placebo. The relative risk by proportional hazards regression analysis was 0.64 (P = .0003). For the secondary end point of clinical nonfatal myocardial infarction plus coronary death, the relative risk was 0.73. Major cardiovascular events were reduced (relative risk, 0.68). For deaths from all causes, the relative risk was 0.87. CONCLUSION: In persons aged 60 years and over with isolated systolic hypertension, antihypertensive stepped-care drug treatment with low-dose chlorthalidone as step 1 medication reduced the incidence of total stroke by 36%, with 5-year absolute benefit of 30 events per 1000 participants. Major cardiovascular events were reduced, with 5-year absolute benefit of 55 events per 1000.},
	author = {SHEP Cooperative Research Group},
	doi = {10.1001/jama.1991.03460240051027},
	isbn = {0098-7484},
	issn = {0098-7484},
	journal = {JAMA},
	keywords = {80 and over,Aged,Antihypertensive Agents,Antihypertensive Agents: therapeutic use,Atenolol,Atenolol: contraindications,Atenolol: therapeutic use,Cause of Death,Cerebrovascular Disorders,Cerebrovascular Disorders: mortality,Cerebrovascular Disorders: prevention & control,Chlorthalidone,Chlorthalidone: therapeutic use,Double-Blind Method,Female,Follow-Up Studies,Humans,Hypertension,Hypertension: drug therapy,Incidence,Male,Middle Aged,Morbidity,Placebos},
	pmid = {2046107},
	title = {Prevention of stroke by antihypertensive drug treatment in older persons with isolated systolic hypertension. Final results of the Systolic Hypertension in the Elderly Program (SHEP).},
	year = {1991},
}
@article{Oldenhuis2008,
	abstract = {Numerous options are currently available for tumour typing. This has raised intense interest in the elucidation of prognostic and predictive markers. A prognostic biomarker provides information about the patients overall cancer outcome, regardless of therapy, whilst a predictive biomarker gives information about the effect of a therapeutic intervention. A predictive biomarker can be a target for therapy. Amongst the genes that have proven to be of relevance are well-known markers such as ER, PR and HER2/neu in breast cancer, BCR-ABL fusion protein in chronic myeloid leukaemia, c-KIT mutations in GIST tumours and EGFR1 mutations in NSCLC. Several reasons for the difficult elucidation of new markers will be addressed including the involvement of cellular pathways in tumour biology instead of single genes and interference in disease outcome as a result of anticancer therapies. Future perspectives for the development of prognostic and predictive markers will be given. © 2008 Elsevier Ltd. All rights reserved.},
	author = {C. N.A.M. Oldenhuis and S. F. Oosting and J. A. Gietema and E. G.E. de Vries},
	doi = {10.1016/j.ejca.2008.03.006},
	isbn = {0959-8049 (Print)\r0959-8049 (Linking)},
	issn = {09598049},
	journal = {European Journal of Cancer},
	keywords = {Biomarker,Predictive factor,Prognostic factor,Therapy},
	pmid = {18396036},
	title = {Prognostic versus predictive value of biomarkers in oncology},
	year = {2008},
}
@generic{Atkinson2001,
	abstract = {Technologies used in sequencing of the human genome are dramatically reshaping the research and development pathways for drugs, vaccines, and diagnostics. The growth in the number of molecular entities entering the drug development pipeline has accelerated as a consequence of powerful discovery and screening technologies such as combinatorial chemistry, mass spectrometry, high throughput screening, cell- and tissue-based DNA microarrays, and proteomic approaches.},
	author = {A. J. Atkinson and W. A. Colburn and V. G. DeGruttola and D. L. DeMets and G. J. Downing and D. F. Hoth and J. A. Oates and C. C. Peck and R. T. Schooley and B. A. Spilker and J. Woodcock and S. L. Zeger},
	doi = {10.1067/mcp.2001.113989},
	isbn = {0009-9236 (Print)\n0009-9236 (Linking)},
	issn = {00099236},
	journal = {Clinical Pharmacology and Therapeutics},
	pmid = {11240971},
	title = {Biomarkers and surrogate endpoints: Preferred definitions and conceptual framework},
	year = {2001},
}
@article{Shi2012,
	abstract = {As cancer treatment development has shifted its attention to targeted therapies, it is becoming increasingly important to provide tools for selecting the right treatment for an individual patient to achieve optimal clinical benefit. Biomarkers, identified and studied in the process of understanding the nature of the disease at the molecular pathogenesis level, have been increasingly recognized as a critical aspect in more accurate diagnosis, prognosis assessment, and therapeutic targeting. Predictive biomarkers, which can aid treatment decisions, require extensive data for validation. In this article, we discuss the definition, clinical usages, and more extensively the clinical trial designs for the validation of predictive biomarkers. Predictive biomarker validation methods can be broadly grouped into retrospective and prospective designs. Retrospective validation utilizes data from previously conducted prospective randomized controlled trials. Prospective designs include enrichment designs, treatment-by-marker interaction designs, marker-based strategy designs, and adaptive designs. We discuss each design with examples and provide comparisons of the advantages and disadvantages among the different designs. We conclude that the combination of scientific, clinical, statistical, ethical, and practical considerations provides guidance for the choice of the clinical trial design for validation of each proposed predictive biomarker.},
	author = {Qian Shi and Sumithra J. Mandrekar and Daniel J. Sargent},
	doi = {10.3109/00365521.2012.640836},
	isbn = {0036-5521},
	issn = {00365521},
	journal = {Scandinavian Journal of Gastroenterology},
	keywords = {clinical trial design,clinical utility,predictive biomarker,validation},
	pmid = {22181041},
	title = {Predictive biomarkers in colorectal cancer: Usage, validation, and design in clinical trials},
	year = {2012},
}
@generic{Freidlin2010,
	abstract = {Biomarker-adaptive clinical trial designs KEYWORDS: enrichment n interim monitoring n multi-arm trials n randomized clinical trials n targeted therapy Advancements made in molecularly targeted therapeutics have focussed increasing attention on biomarker-adaptive clinical trial designs as a means of improving the efficiency of drug development and advancing medical care. Here, we focus on randomized clinical trial (RCT) designs aimed at developing/validat-ing clinically relevant pharmacogenomic bio-markers capable of identifying patients sensi-tive to a given therapy(s), and thereby, selecting the best therapy for a given patient. The term 'biomarker-adaptive' refers to biomarker tri-als that incorporate adaptive clinical trial method ology to modify the trial according to the accumulating outcome data. While some adaptive methods (e.g., interim monitoring) have been an integral part of traditional clinical trial design for decades, these methods can be particularly advantageous in biomarker studies that evaluate molecularly targeted therapies. Here, we briefly review the main clinical trial methods that are used in designing adaptive trials. We then discuss how these methods can be used to improve the efficiency of biomarker RCT designs. Adaptive methodology Carefully applied adaptive methods can improve clinical trial efficiency by refocusing the study resources according to the accumulating out-come data. We separate the methods into those we consider generally useful for this purpose versus those we deem generally not useful.},
	author = {Boris Freidlin and Edward L. Korn},
	doi = {10.2217/pgs.10.153},
	issn = {14622416},
	journal = {Pharmacogenomics},
	keywords = {enrichment,interim monitoring,multi-arm trials,randomized clinical trials,targeted therapy},
	pmid = {21142910},
	title = {Biomarker-adaptive clinical trial designs},
	year = {2010},
}
@generic{Bedognetti2010,
	abstract = {The identification of tumor antigens recognized by T cells led to the design of therapeutic strategies aimed at eliciting adaptive immune responses. The last decade of experience has shown that, although active immunization can induce enhancement of anticancer T-cell precursors (easily detectable in standard assays), most often they are unable to induce tumor regression and, consequently, have scarcely any impact on overall survival. Moreover, in the few occasions when tumor rejection occurs, the mechanisms determining this phenomenon remain poorly understood, and data derived from in vivo human observations are rare. The advent of high-throughput gene-expression analysis (microarrays) has cast new light on unrecognized mechanisms that are now deemed to be central for the development of efficient immune-mediated tumor rejection. The aim of this article is to review the data on the molecular signature associated with this process. We believe that the description of how the mechanism of immune-mediated tissue destruction occurs would contribute to our understanding of why it happens, thereby allowing us to develop more effective immune therapeutic strategies.},
	author = {Davide Bedognetti and Ena Wang and Mario Roberto Sertoli and Francesco M. Marincola},
	doi = {10.1586/erv.10.55},
	isbn = {1744-8395 (Electronic)\r1476-0584 (Linking)},
	issn = {14760584},
	journal = {Expert Review of Vaccines},
	keywords = {Cancer immunotherapy,Gene expression,Immunologic constant,Melanoma,Microarray,Tumor rejection,Vaccine therapy},
	pmid = {20518712},
	title = {Gene-expression profiling in vaccine therapy and immunotherapy for cancer},
	year = {2010},
}
@article{Jin2016,
	abstract = {Biomarkers are signature molecules able to indicate specific physiological states of cells. Identification of reliable biomarkers is essential for early diagnosis and adaptive treatment of diseases, especially cancer. Aptamers are single-stranded oligonucleotides generated by an in vitro screening method called Systematic Evolution of Ligands by Exponential Enrichment (SELEX). They can recognize their cognate targets with selectivity and affinity comparable to protein antibodies. In addition, aptamers have superiorities including easy synthesis, high chemical stability, convenient modification and flexible design. As such, these DNA molecules show great promise as powerful molecular probes for biomarker discovery and biomarker-based clinical applications. Using complex samples as targets, a panel of aptamers can be systematically generated for comprehensive recognition of disease-specific proteins, which can potentially serve as biomarkers. This review describes the current methods for biomarker discovery using aptamers.},
	author = {Cheng Jin and Liping Qiu and Jin Li and Ting Fu and Xiaobing Zhang and Weihong Tan},
	doi = {10.1039/C5AN01918D},
	isbn = {1364-5528 (Electronic)
	0003-2654 (Linking)},
	issn = {1364-5528},
	journal = {The Analyst},
	pmid = {26567694},
	title = {Cancer biomarker discovery using DNA aptamers.},
	year = {2016},
}
@article{Mahajan2010,
	abstract = {New drug development is a time-consuming and expensive process. Recently, there has been stagnation in the development of novel compounds. Moreover, the attrition rate in clinical research is also on the rise. Fearing more stagnation, the Food and Drug Administration released the critical path initiative in 2004 and critical path opportunity list in 2006 thus highlighting the need of advancing innovative trial designs. One of the innovations suggested was the adaptive designed clinical trials, a method promoting introduction of pre-specified modifications in the design or statistical procedures of an on-going trial depending on the data generated from the concerned trial thus making a trial more flexible. The adaptive design trials are proposed to boost clinical research by cutting on the cost and time factor. Although the concept of adaptive designed clinical trials is round-the-corner for the last 40 years, there is still lack of uniformity and understanding on this issue. This review highlights important adaptive designed methodologies besides covering the regulatory positions on this issue.},
	author = {Rajiv Mahajan and Kapil Gupta},
	doi = {10.4103/0253-7613.68417},
	issn = {0253-7613},
	journal = {Indian Journal of Pharmacology},
	pmid = {20927243},
	title = {Adaptive design clinical trials: Methodology, challenges and prospect},
	year = {2010},
}
@generic{Hatfield2016,
	abstract = {Adaptive designs have the potential to improve efficiency in the evaluation of new medical treatments in comparison to traditional fixed sample size designs. However, they are still not widely used in practice in clinical research. Little research has been conducted to investigate what adaptive designs are being undertaken. This review highlights the current state of registered adaptive designs and their characteristics. The review looked at phase II, II/III and III trials registered on ClinicalTrials.gov from 29 February 2000 to 1 June 2014, supplemented with trials from the National Institute for Health Research register and known adaptive trials. A range of adaptive design search terms were applied to the trials extracted from each database. Characteristics of the adaptive designs were then recorded including funder, therapeutic area and type of adaptation. The results in the paper suggest that the use of adaptive designs has increased. They seem to be most often used in phase II trials and in oncology. In phase III trials, the most popular form of adaptation is the group sequential design. The review failed to capture all trials with adaptive designs, which suggests that the reporting of adaptive designs, such as in clinical trials registers, needs much improving. We recommend that clinical trial registers should contain sections dedicated to the type and scope of the adaptation and that the term ‘adaptive design’ should be included in the trial title or at least in the brief summary or design sections.},
	author = {Isabella Hatfield and Annabel Allison and Laura Flight and Steven A. Julious and Munyaradzi Dimairo},
	doi = {10.1186/s13063-016-1273-9},
	isbn = {1745-6215 (Electronic)\r1745-6215 (Linking)},
	issn = {17456215},
	journal = {Trials},
	keywords = {Adaptive design,Clinical trial,Flexible design},
	pmid = {26993469},
	title = {Adaptive designs undertaken in clinical research: A review of registered clinical trials},
	year = {2016},
}
@article{Chow2011,
	abstract = {Abstract Sample size calculation plays an important role in clinical research. It is not only to identify signals or trends (with certain statistical assurance) of any (preferably optimal or best) clinical benefits to the patient population under study, but also to ensure that there are sufficient number of subjects enrolled in the study for providing substantial evidence of safety and efficacy of the test treatment under investigation. In practice, there may exist no closed forms for sample size calculations due to the complexity of the intended clinical trials. Different types of clinical trials (e.g., noninferiority/equivalence trials, superiority trials, dose–response trials, and combinational trials) are often conducted for different purposes of clinical investigations under different study designs (e.g., parallel/crossover design, group sequential design, and adaptive clinical trial designs). Thus, different procedures and/or formulas may be employed for achieving study objectives with certain desirable statistical inferences at a prespecified level of significance. This article provides an overview of scientific factors (study endpoint, clinically meaningful difference or treatment effect, controlling type I error rate, etc.) that may have an impact on sample size calculation in clinical research. Some procedures for sample size calculation in nonstandard settings such as sample size adjustment with protocol amendments, two-stage seamless adaptive trial design with different study objectives and endpoints, and multiregional clinical trials are also discussed. WIREs Comp Stat 2011 DOI: 10.1002/wics.155},
	author = {Shein-Chung Chow},
	doi = {10.1002/wics.155},
	isbn = {1939-0068},
	issn = {19395108},
	journal = {Wiley Interdisciplinary Reviews: Computational Statistics},
	title = {Sample size calculations for clinical trials},
	year = {2011},
}
@article{Chevret2012,
	abstract = {Adaptive or 'flexible' designs have emerged, mostly within frequentist frameworks, as an effective way to speed up the therapeutic evaluation process. Because of their flexibility, Bayesian methods have also been proposed for Phase I through Phase III adaptive trials; however, it has been reported that they are poorly used in practice. We aim to describe the international scientific production of Bayesian clinical trials by investigating the actual development and use of Bayesian 'adaptive' methods in the setting of clinical trials. A bibliometric study was conducted using the PubMed and Science Citation Index-Expanded databases. Most of the references found were biostatistical papers from various teams around the world. Most of the authors were from the US, and a large proportion was from the MD Anderson Cancer Center (University of Texas, Houston, TX). The spread and use of these articles depended heavily on their topic, with 3.1% of the biostatistical articles accumulating at least 25 citations within 5 years of their publication compared with 15% of the reviews and 32% of the clinical articles. We also examined the reasons for the limited use of Bayesian adaptive design methods in clinical trials and the areas of current and future research to address these challenges. Efforts to promote Bayesian approaches among statisticians and clinicians appear necessary.},
	author = {Sylvie Chevret},
	doi = {10.1002/sim.4363},
	isbn = {0277-6715},
	issn = {02776715},
	journal = {Statistics in Medicine},
	keywords = {Adaptive designs,Bayesian clinical trials,Bibliometrics},
	pmid = {21905067},
	title = {Bayesian adaptive clinical trials: A dream for statisticians only?},
	year = {2012},
}
@article{Berry2011,
	abstract = {Modern oncology drug development faces challenges very different from those of the past and it must adapt accordingly. The size and expense of phase III clinical trials continue to increase, but the success rate remains unacceptably low. Adaptive trial designs can make development more informative, addressing whether a drug is safe and effective while showing how it should be delivered and to whom. An adaptive design is one in which the accumulating data are used to modify the trial's course. Adaptive designs are ideal for addressing many questions at once. For example, a single trial might identify the appropriate patient population, dose and regimen, and therapeutic combinations, and then switch seamlessly into a phase III confirmatory trial. Adaptive designs rely on information, including from patients who have not achieved the trial's primary end point. Longitudinal models of biomarkers (including tumor burden assessed via imaging) enable predictions of primary end points. Taking a Bayesian perspective facilitates building an efficient and accurate trial, including using longitudinal information. A wholly new paradigm for drug development exemplifying personalized medicine is evinced by an adaptive trial called I-SPY2, in which drugs from many companies are evaluated in the same trial--a phase II screening process.},
	author = {Donald A. Berry},
	doi = {10.1038/nrclinonc.2011.165},
	isbn = {1759-4782 (Electronic)\r1759-4774 (Linking)},
	issn = {1759-4774},
	journal = {Nature Reviews Clinical Oncology},
	pmid = {22064459},
	title = {Adaptive clinical trials in oncology},
	year = {2011},
}
@article{Fda2010,
	abstract = {This guidance describes how the FDA evaluates patient-reported outcome (PRO) instruments used as effectiveness endpoints in clinical trials. It also describes our current thinking on how sponsors can develop and use study results measured by PRO instruments to support claims in approved product labeling (see appendix point 1). It does not address the use of PRO instruments for purposes beyond evaluation of claims made about a drug or medical product in its labeling. By explicitly addressing the review issues identified in this guidance, sponsors can increase the efficiency of their endpoint discussions with the FDA during the product development process, streamline the FDA's review of PRO endpoint adequacy, and provide optimal information about the patient's perspective of treatment benefit at the time of product approval. A PRO is a measurement of any aspect of a patient's health status that comes directly from the patient (i.e., without the interpretation of the patient's responses by a physician or anyone else). In clinical trials, a PRO instrument can be used to measure the impact of an intervention on one or more aspects of patients' health status, hereafter referred to as PRO concepts, ranging from the purely symptomatic (response of a headache) to more complex concepts (e.g., ability to carry out activities of daily living), to extremely complex concepts such as quality of life, which is widely understood to be a multidomain concept with physical, psychological, and social components. Data generated by a PRO instrument can provide evidence of a treatment benefit from the patient perspective. For this data to be meaningful, however, there should be evidence that the PRO instrument effectively measures the particular concept that is studied. Generally, findings measured by PRO instruments may be used to support claims in approved product labeling if the claims are derived from adequate and well-controlled investigations that use PRO instruments that reliably and validly measure the specific concepts at issue. The glossary defines many of the terms used in this guidance. In particular, the term instrument refers to the actual questions or items contained in a questionnaire or interview schedule along with all the additional information and documentation that supports the use of these items in producing a PRO measure (e.g., interviewer training and instructions, scoring and interpretation manual). The term conceptual framework refers to how items are grouped according to subconcepts or domains (e.g., the item walking without help may be grouped with another item, walking with difficulty, within the domain of ambulation, and ambulation may be further grouped into the concept of physical ability). FDA's guidance documents, including this guidance, do not establish legally enforceable responsibilities. Instead, guidance documents describe the Agency's current thinking on a topic and should be viewed only as recommendations, unless specific regulatory or statutory requirements are cited. The use of the word should in Agency guidance documents means that something is suggested or recommended but not required. First publication of the Draft Guidance by the Food and Drug Administration-February 2006.},
	author = {Fda},
	doi = {10.1186/1477-7525-4-79},
	isbn = {1477-7525},
	issn = {1477-7525},
	journal = {Draft Guidance},
	pmid = {17034633},
	title = {Adaptive Design Clinical Trials for Drugs and Biologics},
	year = {2010},
}
@generic{Kairalla2012,
	abstract = {Adaptive designs allow planned modifications based on data accumulating within a study. The promise of greater flexibility and efficiency stimulates increasing interest in adaptive designs from clinical, academic, and regulatory parties. When adaptive designs are used properly, efficiencies can include a smaller sample size, a more efficient treatment development process, and an increased chance of correctly answering the clinical question of interest. However, improper adaptations can lead to biased studies. A broad definition of adaptive designs allows for countless variations, which creates confusion as to the statistical validity and practical feasibility of many designs. Determining properties of a particular adaptive design requires careful consideration of the scientific context and statistical assumptions. We first review several adaptive designs that garner the most current interest. We focus on the design principles and research issues that lead to particular designs being appealing or unappealing in particular applications. We separately discuss exploratory and confirmatory stage designs in order to account for the differences in regulatory concerns. We include adaptive seamless designs, which combine stages in a unified approach. We also highlight a number of applied areas, such as comparative effectiveness research, that would benefit from the use of adaptive designs. Finally, we describe a number of current barriers and provide initial suggestions for overcoming them in order to promote wider use of appropriate adaptive designs. Given the breadth of the coverage all mathematical and most implementation details are omitted for the sake of brevity. However, the interested reader will find that we provide current references to focused reviews and original theoretical sources which lead to details of the current state of the art in theory and practice.},
	author = {John A. Kairalla and Christopher S. Coffey and Mitchell A. Thomann and Keith E. Muller},
	doi = {10.1186/1745-6215-13-145},
	isbn = {1745-6215 (Electronic)\r1745-6215 (Linking)},
	issn = {17456215},
	journal = {Trials},
	keywords = {Adaptive designs,Comparative effectiveness research,Flexible designs,Group sequential,Internal pilot,Power,Sample size re-estimation,Small clinical trials},
	pmid = {22917111},
	title = {Adaptive trial designs: A review of barriers and opportunities},
	year = {2012},
}
@generic{Chow2011,
	abstract = {In recent years, the use of adaptive design methods in pharmaceutical/clinical research and development has become popular due to its flexibility and efficiency for identifying potential signals of clinical benefit of the test treatment under investigation. The flexibility and efficiency, however, increase the risk of operational biases with resulting decrease in the accuracy and reliability for assessing the treatment effect of the test treatment under investigation. In its recent draft guidance, the United States Food and Drug Administration (FDA) expresses regulatory concern of controlling the overall type I error rate at a pre-specified level of significance for a clinical trial utilizing adaptive design. The FDA classifies adaptive designs into categories of well-understood and less well-understood designs. For those less well-understood adaptive designs such as adaptive dose finding designs and two-stage phase I/II (or phase II/III) seamless adaptive designs, statistical methods are not well established and hence should be used with caution. In practice, misuse of adaptive design methods in clinical trials is a concern to both clinical scientists and regulatory agencies. It is suggested that the escalating momentum for the use of adaptive design methods in clinical trials be slowed in order to allow time for development of appropriate statistical methodologies.},
	author = {Shein Chung Chow and Ralph Corey},
	doi = {10.1186/1750-1172-6-79},
	isbn = {1750-1172; 1750-1172},
	issn = {17501172},
	journal = {Orphanet Journal of Rare Diseases},
	keywords = {Adaptive dose finding,Efficiency,Flexibility,Group sequential design,Less well-understood design,Two-stage seamless adaptive design,Well-understood design},
	pmid = {22129361},
	title = {Benefits, challenges and obstacles of adaptive clinical trial designs},
	year = {2011},
}
@article{Chow2014,
	abstract = {In recent years, the use of adaptive design methods in clinical trials based on accumulated data at interim has received much attention because of its flexibility and efficiency in pharmaceutical/clinical development. In practice, adaptive design may provide the investigators a second chance to modify or redesign the trial while the study is still ongoing. However, it is a concern that a shift in target patient population may occur after significant adaptations are made. In addition, the overall type I error rate may not be preserved. Moreover, the results may not be reliable and hence are difficult to interpret. As indicated by the US Food and Drug Administration draft guidance on adaptive design clinical trials, the adaptive design has to be a prospectively planned opportunity and should be based on information collected within the study, with or without formal statistical hypothesis testing. This article reviews the relative advantages, limitations, and feasibility of commonly considered adaptive designs in clinical trials. Statistical concerns when implementing adaptive designs are also discussed.},
	author = {Shein-Chung Chow},
	doi = {10.1146/annurev-med-092012-112310},
	isbn = {0066-4219\r1545-326X},
	issn = {0066-4219},
	journal = {Annual Review of Medicine},
	pmid = {24422576},
	title = {Adaptive Clinical Trial Design},
	year = {2014},
}
@article{Maca2014,
	abstract = {In this paper, the authors describe developments in adaptive design methodology and discuss implementation strategies and operational challenges in early-phase adaptive clinical trials. The BATTLE trial--the first completed biomarker-based Bayesian adaptive randomized study in lung cancer--is presented as a case study to illustrate main ideas and share learnings.},
	author = {Jeff Maca and Vladimir Dragalin and Paul Gallo},
	doi = {10.1177/2168479013507436},
	isbn = {2168479013513},
	issn = {21684790},
	journal = {Therapeutic Innovation and Regulatory Science},
	keywords = {adaptive trial design,confirmatory studies,enrichment design,sample size re-estimation,seamless phase II/III},
	pmid = {28670507},
	title = {Adaptive Clinical Trials: Overview of Phase III Designs and Challenges},
	year = {2014},
}
@generic{,
	abstract = {The Food and Drug Administration of the United States issued a draft guidance on adaptive design clinical trials in February 2010. This draft guidance has attracted a lot of attention because of the increasing interest in adaptive trials by the pharmaceutical industry in recent years. In this paper, we report on highlights of comments collected within Pfizer on this draft guidance. In addition, we share Pfizer's internal journey to promote efficient trial designs since 2005. Adaptive designs have been part of that journey.},
	author = {Christy Chuang-Stein and Mohan Beltangady},
	doi = {10.1080/10543406.2010.514456},
	isbn = {1520-5711 (Electronic)
	1054-3406 (Linking)},
	issn = {10543406},
	journal = {Journal of Biopharmaceutical Statistics},
	keywords = {Bias,Knowledge management,Quantitative decision},
	pmid = {21058110},
	title = {FDA draft guidance on adaptive design clinical trials: Pfizer's perspective},
	year = {2010},
}
@generic{Coffey2008,
	abstract = {Adaptive designs promise the flexibility to redesign clinical trials at interim stages. This flexibility would provide greater efficiency in drug development. However, despite this promise, many hesitate to implement such designs. Here we explore three possible reasons for the hesitation: (i) confusion with respect to the definition of an 'adaptive design'; (ii) controversy surrounding the use of sample size re-estimation methods; and (iii) logistical barriers that must be overcome in order to use adaptive designs within existing trial frameworks.The large volume of recent work has created confusion with respect to the definition of an 'adaptive design'. Unfortunately, this has resulted in reduced usage of many acceptable methods because of guilt by association with the more controversial methods. This review attempts to clarify the differences among many common types of proposed adaptive designs. Once the differences are noted, it becomes apparent that some adaptive designs are well accepted while others remain very controversial. In fact, much of the controversy and criticism surrounding adaptive designs has focused on their use for sample size re-estimation. Hence, this review also examines the different types of adaptive designs for sample size re-estimation in order to clarify the controversy surrounding the use of these methods. Specifically, separating the controversial from good practice requires clarifying differences between adaptive designs with sample size re-estimation based on a revised treatment effect and re-estimation based only on nuisance parameters (internal pilot designs). Finally, many logistical barriers must be overcome in order to use adaptive designs within existing trial frameworks.If the promise of adaptive designs is to be achieved, it will be important to bring together large groups of individuals from funding sources and regulatory agencies to address these limitations. Very few discussions of these issues have appeared in journals that are targeted to clinical audiences. In fact, current use of adaptive designs is not really hindered by the lack of statistical methods to accommodate the adaptations. Rather, there is a need for education as to which adaptive designs are acceptable and which are not acceptable. These discussions will require the involvement of many individuals outside the statistical community. In this review, we summarize the existing methods and current controversies with the intent of providing a clarification that will enable these individuals to participate in these much-needed discussions.},
	author = {Christopher S. Coffey and John A. Kairalla},
	doi = {10.2165/00126839-200809040-00003},
	isbn = {1107016061},
	issn = {11745886},
	journal = {Drugs in R and D},
	keywords = {Clinical trial design,Drug evaluation},
	pmid = {18588354},
	title = {Adaptive Clinical Trials: Progress and Challenges},
	year = {2008},
}
@article{,
	abstract = {A general method is presented integrating the concept of adaptive interim analyses into classical group sequential testing. This allows the researcher to represent every group sequential plan as an adaptive trial design and to make design changes during the course of the trial after every interim analysis in the same way as with adaptive designs. The concept of adaptive trial designing is thereby generalized to a large variety of possible sequential plans.},
	author = {H. H. Müller and H. Schäfer},
	doi = {10.1111/j.0006-341X.2001.00886.x},
	isbn = {0006-341X},
	issn = {0006341X},
	journal = {Biometrics},
	keywords = {Adaptive design,Clinical trial,Combination rule,Group sequential test,Interim analysis},
	pmid = {11550941},
	title = {Adaptive group sequential designs for clinical trials: Combining the advantages of adaptive and of classical group sequential approaches},
	year = {2001},
}
@article{Jiang2007,
	abstract = {BACKGROUND: Many molecularly targeted anticancer agents entering the definitive stage of clinical development benefit only a subset of treated patients. This may lead to missing effective agents by the traditional broad-eligibility randomized trials due to the dilution of the overall treatment effect. We propose a statistically rigorous biomarker-adaptive threshold phase III design for settings in which a putative biomarker to identify patients who are sensitive to the new agent is measured on a continuous or graded scale. METHODS: The design combines a test for overall treatment effect in all randomly assigned patients with the establishment and validation of a cut point for a prespecified biomarker of the sensitive subpopulation. The performance of the biomarker-adaptive design, relative to a traditional design that ignores the biomarker, was evaluated in a simulation study. The biomarker-adaptive design was also used to analyze data from a prostate cancer trial. RESULTS: In the simulation study, the biomarker-adaptive design preserved the power to detect the overall effect when the new treatment is broadly effective. When the proportion of sensitive patients as identified by the biomarker is low, the proposed design provided a substantial improvement in efficiency compared with the traditional trial design. Recommendations for sample size planning and implementation of the biomarker-adaptive design are provided. CONCLUSIONS: A statistically valid test for a biomarker-defined subset effect can be prospectively incorporated into a randomized phase III design without compromising the ability to detect an overall effect if the intervention is beneficial in a broad population.},
	author = {Wenyu Jiang and Boris Freidlin and Richard Simon},
	doi = {10.1093/jnci/djm022},
	isbn = {1460-2105 (Electronic)\n0027-8874 (Linking)},
	issn = {00278874},
	journal = {Journal of the National Cancer Institute},
	pmid = {17596577},
	title = {Biomarker-adaptive threshold design: A procedure for evaluating treatment with possible biomarker-defined subset effect},
	year = {2007},
}
@article{Peto1978,
	abstract = {Drawing from the authors' courses on the subject as well as the first author's more than 30 years working in the pharmaceutical industry, "Clinical Trial Methodology" emphasizes the importance of statistical thinking in clinical research and presents the methodology as a key component of clinical research. From ethical issues and sample size considerations to adaptive design procedures and statistical analysis, the book first covers the methodology that spans every clinical trial regardless of the area of application. Bioequivalence clinical trials are then discussed. The final chapters incorporate real-world case studies of clinical trials from the authors' own experiences.},
	author = {Richard Peto},
	doi = {10.1038/272015a0},
	isbn = {9781584889182},
	issn = {00280836},
	journal = {Nature},
	pmid = {363191},
	title = {Clinical trial methodology},
	year = {1978},
}
@article{Chow2008,
	abstract = {In recent years, the use of adaptive design methods in clinical research and development based on accrued data has become very popular due to its flexibility and efficiency. Based on adaptations applied, adaptive designs can be classified into three categories: prospective, concurrent (ad hoc), and retrospective adaptive designs. An adaptive design allows modifications made to trial and/or statistical procedures of ongoing clinical trials. However, it is a concern that the actual patient population after the adaptations could deviate from the originally target patient population and consequently the overall type I error (to erroneously claim efficacy for an infective drug) rate may not be controlled. In addition, major adaptations of trial and/or statistical procedures of on-going trials may result in a totally different trial that is unable to address the scientific/medical questions the trial intends to answer. In this article, several commonly considered adaptive designs in clinical trials are reviewed. Impacts of ad hoc adaptations (protocol amendments), challenges in by design (prospective) adaptations, and obstacles of retrospective adaptations are described. Strategies for the use of adaptive design in clinical development of rare diseases are discussed. Some examples concerning the development of Velcade intended for multiple myeloma and non-Hodgkin's lymphoma are given. Practical issues that are commonly encountered when implementing adaptive design methods in clinical trials are also discussed.},
	author = {Shein-Chung C. Chow and Mark Chang},
	doi = {10.1186/1750-1172-3-11},
	isbn = {1750117231},
	issn = {1750-1172},
	journal = {Orphanet Journal of Rare Diseases},
	keywords = {Clinical Trials,Clinical Trials as Topic,Clinical Trials as Topic: methods,Humans,Phase II as Topic,Phase III as Topic,Random Allocation,Rare Diseases,Rare Diseases: drug therapy,Research Design,Statistics as Topic},
	pmid = {18454853},
	title = {Adaptive design methods in clinical trials - a review},
	year = {2008},
}
@article{Freidlin2005,
	abstract = {PURPOSE: A new generation of molecularly targeted agents is entering the definitive stage of clinical evaluation. Many of these drugs benefit only a subset of treated patients and may be overlooked by the traditional, broad-eligibility approach to randomized clinical trials. Thus, there is a need for development of novel statistical methodology for rapid evaluation of these agents.\n\nEXPERIMENTAL DESIGN: We propose a new adaptive design for randomized clinical trials of targeted agents in settings where an assay or signature that identifies sensitive patients is not available at the outset of the study. The design combines prospective development of a gene expression-based classifier to select sensitive patients with a properly powered test for overall effect.\n\nRESULTS: Performance of the adaptive design, relative to the more traditional design, is evaluated in a simulation study. It is shown that when the proportion of patients sensitive to the new drug is low, the adaptive design substantially reduces the chance of false rejection of effective new treatments. When the new treatment is broadly effective, the adaptive design has power to detect the overall effect similar to the traditional design. Formulas are provided to determine the situations in which the new design is advantageous.\n\nCONCLUSION: Development of a gene expression-based classifier to identify the subset of sensitive patients can be prospectively incorporated into a randomized phase III design without compromising the ability to detect an overall effect.},
	author = {Boris Freidlin and Richard Simon},
	doi = {10.1158/1078-0432.CCR-05-0605},
	isbn = {1078-0432 (Print)\n1078-0432 (Linking)},
	issn = {10780432},
	journal = {Clinical Cancer Research},
	pmid = {16278411},
	title = {Adaptive signature design: An adaptive clinical trial design for generating and prospectively testing a gene expression signature for sensitive patients},
	year = {2005},
}
@article{Antoniou2016,
	abstract = {BACKGROUND: Personalized medicine is a growing area of research which aims to tailor the treatment given to a patient according to one or more personal characteristics. These characteristics can be demographic such as age or gender, or biological such as a genetic or other biomarker. Prior to utilizing a patient's biomarker information in clinical practice, robust testing in terms of analytical validity, clinical validity and clinical utility is necessary. A number of clinical trial designs have been proposed for testing a biomarker's clinical utility, including Phase II and Phase III clinical trials which aim to test the effectiveness of a biomarker-guided approach to treatment; these designs can be broadly classified into adaptive and non-adaptive. While adaptive designs allow planned modifications based on accumulating information during a trial, non-adaptive designs are typically simpler but less flexible.
	METHODS AND FINDINGS: We have undertaken a comprehensive review of biomarker-guided adaptive trial designs proposed in the past decade. We have identified eight distinct biomarker-guided adaptive designs and nine variations from 107 studies. Substantial variability has been observed in terms of how trial designs are described and particularly in the terminology used by different authors. We have graphically displayed the current biomarker-guided adaptive trial designs and summarised the characteristics of each design.
	CONCLUSIONS: Our in-depth overview provides future researchers with clarity in definition, methodology and terminology for biomarker-guided adaptive trial designs.},
	author = {Miranta Antoniou and Andrea L. Jorgensen and Ruwanthi Kolamunnage-Dona},
	doi = {10.1371/journal.pone.0149803},
	editor = {H. Peter Soyer},
	issn = {1932-6203},
	issue = {2},
	journal = {PLOS ONE},
	month = {2},
	pages = {e0149803},
	pmid = {26910238},
	title = {Biomarker-Guided Adaptive Trial Designs in Phase II and Phase III: A Methodological Review},
	volume = {11},
	url = {http://dx.plos.org/10.1371/journal.pone.0149803},
	year = {2016},
}
@article{Freidlin2010,
	abstract = {PURPOSE: Many anticancer therapies benefit only a subset of treated patients and may be overlooked by the traditional broad eligibility approach to design phase III clinical trials. New biotechnologies such as microarrays can be used to identify the patients that are most likely to benefit from anticancer therapies. However, due to the high-dimensional nature of the genomic data, developing a reliable classifier by the time the definitive phase III trail is designed may not be feasible. EXPERIMENTAL DESIGN: Previously, Freidlin and Simon (Clinical Cancer Research, 2005) introduced the adaptive signature design that combines a prospective development of a sensitive patient classifier and a properly powered test for overall effect in a single pivotal trial. In this article, we propose a cross-validation extension of the adaptive signature design that optimizes the efficiency of both the classifier development and the validation components of the design. RESULTS: The new design is evaluated through simulations and is applied to data from a randomized breast cancer trial. CONCLUSION: The cross-validation approach is shown to considerably improve the performance of the adaptive signature design. We also describe approaches to the estimation of the treatment effect for the identified sensitive subpopulation.},
	author = {Boris Freidlin and Wenyu Jiang and Richard Simon},
	doi = {10.1158/1078-0432.CCR-09-1357},
	isbn = {1078-0432 (Print)\n1078-0432 (Linking)},
	issn = {10780432},
	journal = {Clinical Cancer Research},
	pmid = {20068112},
	title = {The cross-validated adaptive signature design},
	year = {2010},
}
@article{Mandrekar2013,
	abstract = {Phase II clinical trials aim to identify promising experimental regimens for further testing in phase III trials. In this review article, we focus on phase II designs for initial predictive biomarker validation to determine if a drug should be developed for an unselected patient population or for a biomarker-defined patient subset only. Several prospective designs for biomarker-directed therapy have been proposed, differing primarily in the study population, or randomization scheme, or both. The design choice is driven by scientific rationale, marker prevalence, strength of preliminary evidence, assay performance, and turn-around times for marker assessment. The enrichment design is most appropriate when compelling preliminary evidence suggests treatment benefit in only certain marker-defined subgroups, the all-comers design is useful when preliminary evidence regarding treatment effects in marker subgroups is unclear, and adaptive designs have the most potential in the setting of multiple treatment options and multiple marker-defined subgroups. We recently proposed a 2-stage phase II design that has the option for direct assignment (i.e., stop randomization and assign all patients to the experimental arm in stage 2) based on interim analysis (IA) results. This design not only recognizes the need for randomization but also acknowledges the possibility of promising but inconclusive results after pre-planned IA. Simulation studies demonstrated that the direct assignment-option design has minimal power loss, marginal increase in type I error rates, and reasonable robustness to population shift effects. Systematic evaluation and implementation of these design strategies in the phase II setting are essential for accelerating the clinical validation of biomarker guided-therapy.},
	author = {Sumithra J Mandrekar and Ming-Wen An and Daniel J Sargent},
	doi = {10.1016/j.cct.2013.05.001},
	isbn = {1559-2030 (Electronic)\r1551-7144 (Linking)},
	issn = {1559-2030},
	journal = {Contemporary clinical trials},
	keywords = {Biomarkers,Biomarkers: metabolism,Clinical Protocols,Clinical Protocols: standards,Clinical Trials, Phase II as Topic,Clinical Trials, Phase II as Topic: methods,Clinical Trials, Phase II as Topic: standards,Humans,Randomized Controlled Trials as Topic,Randomized Controlled Trials as Topic: methods,Randomized Controlled Trials as Topic: standards,Reproducibility of Results},
	pmid = {23665336},
	title = {A review of phase II trial designs for initial marker validation.},
	year = {2013},
}
@article{Callegaro2017,
	abstract = {Subgroup analyses in clinical trials are becoming increasingly important. In cancer research, more and more targeted therapies are explored from which probably only a portion of the whole population will benefit. An adaptive design for subgroup selection with identification of a subgroup, the adaptive signature design, was proposed in the literature. Unfortunately, measuring and validating the variables defining the subgroup (i.e. biomarkers) can be extremely expensive. For this reason, we propose an extension of this design where subgroup analysis is not performed when the overall results suggest that it is unlikely to achieve statistical significance in the subgroup. Avoiding measuring and validating expensive biomarkers in this case can save resources that could be used on more promising research.},
	author = {Andrea Callegaro},
	journal = {Statistical Methods in Medical Research},
	title = {Futility for subgroup analyses in the adaptive signature design},
	url = {https://doi.org/10.1177%2F0962280217739659},
	year = {2017},
}
@article{Freidlin2013,
	abstract = {| The use of biomarkers to identify patients who can benefit from treatment with a specific anticancer agent has the potential to both improve patient care and accelerate drug development. The development of targeted agents and their accompanying biomarkers frequently occurs contemporaneously, and confidence in a putative biomarker's performance might, therefore, be insufficient to restrict the definitive testing of a new agent to the subgroup of biomarker-positive patients. This Review considers which clinical trial designs and analysis strategies are appropriate for use in phase III, biomarker-driven, randomized clinical trials, on the basis of pre-existing evidence that the biomarker can successfully identify patients who will respond to the treatment in question. The types of interim monitoring that are appropriate for these trials are also discussed. In addition, enrichment strategies based on the use of prognostic biomarkers to separate a population into subgroups with better and worse outcomes, regardless of treatment, are described. Finally, the possibility of formally using a biomarker during phase II drug development, to select what type of biomarker-driven strategy should be used in the phase III trial, is discussed.},
	author = {B Freidlin and E L Korn},
	doi = {10.1038/nrclinonc.2013.218},
	journal = {Nature Publishing Group},
	pages = {81-90},
	title = {Biomarker enrichment strategies: matching trial design to biomarker credentials},
	volume = {11},
	url = {www.nature.com/nrclinonc},
	year = {2013},
}
@magazine_article{Balis2002,
	abstract = {The approach to the discovery of new anticancer drugs has recently evolved from a reliance on empiric cell-based screening for antiproliferative effects to a more mechanistically based ap- proach that targets the specific molecular lesions thought to be responsible for the development and maintenance of the malig- nant phenotype in various forms of cancer. The ultimate goal of the development of molecularly targeted drugs is to improve the efficacy and selectivity of cancer treatment by exploiting the differences between cancer cells and normal cells. The success of recently developed molecularly targeted agents, such as treti- noin (all-trans-retinoic acid) for acute promyelocytic leukemia (1,2) and imatinib (STI-571) for chronic myelogenous leukemia (CML) (3,4) and gastrointestinal stromal tumors (5), provides early clinical validation for the molecularly targeted approach to drug discovery.},
	author = {Frank M. Balis},
	doi = {10.1093/jnci/94.2.78},
	isbn = {0027-8874},
	issn = {00278874},
	journal = {Journal of the National Cancer Institute},
	pmid = {11792737},
	title = {Evolution of anticancer drug discovery and the role of cell-based screening},
	year = {2002},
}
@article{Douillard2010,
	abstract = {Panitumumab, a fully human anti-epidermal growth factor receptor (EGFR) monoclonal antibody that improves progression-free survival (PFS), is approved as monotherapy for patients with chemotherapy-refractory metastatic colorectal cancer (mCRC). The Panitumumab Randomized Trial in Combination With Chemotherapy for Metastatic Colorectal Cancer to Determine Efficacy (PRIME) was designed to evaluate the efficacy and safety of panitumumab plus infusional fluorouracil, leucovorin, and oxaliplatin (FOLFOX4) versus FOLFOX4 alone as initial treatment for mCRC.},
	author = {Jean Yves Douillard and Salvatore Siena and James Cassidy and Josep Tabernero and Ronald Burkes and Mario Barugel and Yves Humblet and György Bodoky and David Cunningham and Jacek Jassem and Fernando Rivera and Ilona Kocákova and Paul Ruff and Maria Błasińska-Morawiec and Martin Šmakal and Jean Luc Canon and Mark Rother and Kelly S. Oliner and Michael Wolf and Jennifer Gansert},
	doi = {10.1200/JCO.2009.27.4860},
	isbn = {1527-7755 (Electronic)\n0732-183X (Linking)},
	issn = {0732183X},
	journal = {Journal of Clinical Oncology},
	pmid = {20921465},
	title = {Randomized, Phase III trial of panitumumab with infusional fluorouracil, leucovorin, and oxaliplatin (FOLFOX4) Versus FOLFOX4 alone as first-line treatment in patients with previously untreated metastatic colorectal cancer: The PRIME study},
	year = {2010},
}
@article{Freidlin2014,
	abstract = {BackgroundNew targeted anticancer therapies often benefit only a subset of patients with a given cancer. Definitive evaluation of these agents may require phase III randomized clinical trial designs that integrate evaluation of the new treatment and the predictive ability of the biomarker that putatively determines the sensitive subset.PurposeWe propose a new integrated biomarker design, the Marker Sequential Test (MaST) design, that allows sequential testing of the treatment effect in the biomarker subgroups and overall population while controlling the relevant type I error rates.MethodsAfter defining the testing and error framework for integrated biomarker designs, we review the commonly used approaches to integrated biomarker testing. We then present a general form of the MaST design and describe how it can be used to provide proper control of false-positive error rates for biomarker-positive and biomarker-negative subgroups. The operating characteristics of the MaST design are compared by analytical m...},
	author = {Boris Freidlin and Edward L Korn and Robert Gray},
	doi = {10.1177/1740774513503739},
	issn = {1740-7745},
	issue = {1},
	journal = {Clinical Trials: Journal of the Society for Clinical Trials},
	month = {2},
	pages = {19-27},
	publisher = {SAGE PublicationsSage UK: London, England},
	title = {Marker Sequential Test (MaST) design},
	volume = {11},
	url = {http://journals.sagepub.com/doi/10.1177/1740774513503739},
	year = {2014},
}
@article{Carter2016,
	abstract = {OBJECTIVE To develop a plasma-based microRNA (miRNA) diagnostic assay specific for colorectal neoplasms, building upon our prior work. BACKGROUND Colorectal neoplasms [colorectal cancer (CRC) and colorectal advanced adenoma (CAA)] frequently develop in individuals at ages when other common cancers also occur. Current screening methods lack sensitivity, specificity, and have poor patient compliance. METHODS Plasma was screened for 380 miRNAs using microfluidic array technology from a "Training" cohort of 60 patients, (10 each) control, CRC, CAA, breast cancer, pancreatic cancer, and lung cancer. We identified uniquely dysregulated miRNAs specific for colorectal neoplasia (P < 0.05, false discovery rate: 5%, adjusted α = 0.0038). These miRNAs were evaluated using single assays in a "Test" cohort of 120 patients. A mathematical model was developed to predict blinded sample identity in a 150 patient "Validation" cohort using repeat-sub-sampling validation of the testing dataset with 1000 iterations each to assess model detection accuracy. RESULTS Seven miRNAs (miR-21, miR-29c, miR-122, miR-192, miR-346, miR-372, and miR-374a) were selected based upon P value, area under the curve (AUC), fold change, and biological plausibility. Area under the curve (±95% confidence interval) for "Test" cohort comparisons were 0.91 (0.85-0.96) between all neoplasia and controls, 0.79 (0.70-0.88) between colorectal neoplasia and other cancers, and 0.98 (0.96-1.0) between CRC and colorectal adenomas. In our "Validation" cohort, our mathematical model predicted blinded sample identity with 69% to 77% accuracy, 67% to 76% accuracy, and 86% to 90% accuracy for each comparison, respectively. CONCLUSIONS Our plasma miRNA assay and prediction model differentiate colorectal neoplasia from patients with other neoplasms and from controls with higher sensitivity and specificity compared with current clinical standards.},
	author = {Jane V. Carter and Henry L. Roberts and Jianmin Pan and Jonathan D. Rice and James F. Burton and Norman J. Galbraith and Maurice R. Eichenberger and Jeffery Jorden and Peter Deveaux and Russell Farmer and Anna Williford and Ziad Kanaan and Shesh N. Rai and Susan Galandiuk},
	doi = {10.1097/SLA.0000000000001873},
	issn = {0003-4932},
	issue = {4},
	journal = {Annals of Surgery},
	month = {10},
	pages = {575-584},
	pmid = {27471839},
	title = {A Highly Predictive Model for Diagnosis of Colorectal Neoplasms Using Plasma MicroRNA},
	volume = {264},
	url = {http://www.ncbi.nlm.nih.gov/pubmed/27471839 http://www.pubmedcentral.nih.gov/articlerender.fcgi?artid=PMC5115272 http://content.wkhealth.com/linkback/openurl?sid=WKPTLP:landingpage&an=00000658-201610000-00004},
	year = {2016},
}
@article{Hao2017,
	abstract = {Purpose. Melanoma patients with a single microscopically positive sentinel lymph node (SLN) are classified as stage III and are often advised to undergo expensive and substantially toxic adjuvant therapy. However, the 5-year survival rate for these patients, with or without adjuvant therapy, varies from 14 to 85 %, representing a heterogeneous biological population with a variable prognosis. We aimed to identify an SLN gene signature to aid in risk stratification of patients with tumor-positive SLNs. Methods. Microarray experiments were performed to screen SLN genes in recurrence (N = 39) versus non-recurrence (N = 58) groups in the training dataset. Quantitative reverse-transcriptase polymerase chain reaction (RT-PCR) assay was applied to confirm the expression of selected SLN genes, which were further verified using an independent validation cohort (N = 30). Area under the receiver operating characteristic curve (AUC) was calculated to evaluate prognostic accuracy of the selected SLN gene panel, and the prognostic value of our SLN gene signature was also compared with the current American Joint Committee on Cancer (AJCC) staging system. Results. We identified two SLN genes (PIGR and TFAP2A) that provided high prognostic accuracy in SLN-positive melanoma patients (AUC = 0.864). These two SLN genes, along with clinicopathological features, can differentiate the high-and low-risk groups in node-positive melanoma patients in this cohort. Conclusion. The two SLN genes, when combined with clinicopathological features, may offer a new tool for personalized patient risk assessment. Sentinel lymph node (SLN) status is the strongest pre-dictor of survival for patients with clinically localized melanoma. 1-3 In the past, when nodal metastases were commonly diagnosed when palpable, the 5-year survival rate for stage III melanoma was approximately 30 %; 4 however, SLN biopsy, with intensive histopathological and immunohistochemical analysis, has allowed detection of very early nodal metastasis. Patients with a single microscopically positive SLN are classified as stage III according to the current American Joint Committee on Cancer (AJCC) melanoma staging system, and are often advised to undergo expensive and substantially toxic adjuvant therapy. However, the 5-year survival rate of such patients, with or without adjuvant therapy, ranges from 14 to 85 %, indicating that these patients constitute an 'intermediate-risk' group rather than a 'high-risk' group. 5,6 Clearly, there are limitations in assessing the wide range of prognosis among stage III patients using the AJCC mela-noma staging system, which is based solely on clinicopathologic features.},
	author = {Hongying Hao and Deyi Xiao and Jianmin Pan and Jifu Qu and Michael Egger and Sabine Waigel and Mary G Ann Sanders and Wolfgang Zacharias and Shesh N Rai and Kelly M McMasters and K M McMasters and Ann Surg},
	doi = {10.1245/s10434-016-5575-7},
	journal = {Oncol},
	pages = {108-116},
	title = {Sentinel Lymph Node Genes to Predict Prognosis in Node-Positive Melanoma Patients},
	volume = {24},
	url = {http://www.},
	year = {2017},
}
@generic{Scher2011,
	abstract = {A critical challenge in the development of new molecularly targeted anticancer drugs is the identification of predictive biomarkers and the concurrent development of diagnostics for these biomarkers. Developing matched diagnostics and therapeutics will require new clinical trial designs and methods of data analysis. The use of adaptive design in phase III trials may offer new opportunities for matched diagnosis and treatment because the size of the trial can allow for subpopulation analysis. We present an adaptive phase III trial design that can identify a suitable target population during the early course of the trial, enabling the efficacy of an experimental therapeutic to be evaluated within the target population as a later part of the same trial. The use of such an adaptive approach to clinical trial design has the potential to greatly improve the field of oncology and facilitate the development of personalized medicine.},
	author = {Howard I. Scher and Shelley Fuld Nasso and Eric H. Rubin and Richard Simon},
	doi = {10.1158/1078-0432.CCR-11-1105},
	isbn = {1078-0432 (Print)\n1078-0432 (Linking)},
	issn = {10780432},
	journal = {Clinical Cancer Research},
	pmid = {22046024},
	title = {Adaptive clinical trial designs for simultaneous testing of matched diagnostics and therapeutics},
	year = {2011},
}
@article{Chakravarty2011,
	abstract = {In the current era of personalized medicine, there has been an increased interest in biomarkers as a classifier for patient risk cohorts as well as a predictor of success for a therapeutic intervention. They hold promise to better screen patients who may or may not benefit from a particular treatment, but may experience toxicity inherent in oncology treatments. However, in general the classifier biomarkers are identified in post-hoc subgroup analyses. In this article we discuss the challenges in ascertaining true positive results from such post-hoc analyses.},
	author = {Aloka G. Chakravarty and Mark Rothmann and Rajeshwari Sridhara},
	doi = {10.1198/sbr.2011.09026},
	issn = {1946-6315},
	issue = {4},
	journal = {Statistics in Biopharmaceutical Research},
	keywords = {Personalized medicine,Predictive,Prognostic,Retrospective,Subgroup,Surrogate},
	month = {11},
	pages = {569-576},
	publisher = {Taylor & Francis},
	title = {Regulatory Issues in use of Biomarkers in Oncology Trials},
	volume = {3},
	url = {http://www.tandfonline.com/doi/abs/10.1198/sbr.2011.09026},
	year = {2011},
}
@article{Hayes1996,
	author = {D. F. Hayes and R. C. Bast and C. E. Desch and H. Fritsche and N. E. Kemeny and J. M. Jessup and G. Y. Locker and J. S. Macdonald and R. G. Mennel and L. Norton and P. Ravdin and S. Taube and R. J. Winn},
	doi = {10.1093/jnci/88.20.1456},
	issn = {0027-8874},
	issue = {20},
	journal = {JNCI Journal of the National Cancer Institute},
	keywords = {agenda,differential diagnosis,grading system,guidelines,molecule,neoplasms,normality,patient-focused outcomes,quality of life,risk assessment,surrogate endpoints,treatment outcome,tumor marker,weight measurement scales},
	month = {10},
	pages = {1456-1466},
	publisher = {Oxford University Press},
	title = {Tumor Marker Utility Grading System: a Framework to Evaluate Clinical Utility of Tumor Markers},
	volume = {88},
	url = {https://academic.oup.com/jnci/article-lookup/doi/10.1093/jnci/88.20.1456},
	year = {1996},
}
@article{Simon2014,
	abstract = {The established molecular heterogeneity of human cancers and the subsequent stratification of conventional diagnostic categories require the development of new paradigms for the development of a reliable basis for predictive medicine. We review clinical trial designs for the development of new therapeutics and predictive biomarkers to inform their use. We cover designs for a wide range of settings. At one extreme is the development of a new drug with a single biomarker and strong biological evidence that marker negative patients are unlikely to benefit from the new drug. At the other extreme are phase III clinical trials involving both genome-wide discovery and internal validation of a predictive classifier that identifies the patients most likely and unlikely to benefit from the new drug.},
	author = {Richard Simon},
	doi = {10.3978/j.issn.2304-3865.2014.02.03},
	issn = {2304-3873},
	journal = {Chinese clinical oncology},
	keywords = {02,03,10,2014,2304-3865,27,3978,accepted for publication feb,adaptive design,clinical trial design,companion diagnostic,doi,dx,enrichment trial,http,issn,j,org,predictive biomarker,submitted jan 07,view this article at},
	pmid = {25841465},
	title = {Biomarker based clinical trial design.},
	year = {2014},
}
@generic{Coyle2010,
	abstract = {The advent of novel genomic technologies that enable the evaluation of genomic alterations on a genome-wide scale has significantly altered the field of genomic marker research in solid tumors. Researchers have moved away from the traditional model of identifying a particular genomic alteration and evaluating the association between this finding and a clinical outcome measure to a new approach involving the identification and measurement of multiple genomic markers simultaneously within clinical studies. This in turn has presented additional challenges in considering the use of genomic markers in oncology, such as clinical study design, reproducibility and interpretation and reporting of results. This Review will explore these challenges, focusing on microarray-based gene-expression profiling, and highlights some common failings in study design that have impacted on the use of putative genomic markers in the clinic. Despite these rapid technological advances there is still a paucity of genomic markers in routine clinical use at present. A rational and focused approach to the evaluation and validation of genomic markers is needed, whereby analytically validated markers are investigated in clinical studies that are adequately powered and have pre-defined patient populations and study endpoints. Furthermore, novel adaptive clinical trial designs, incorporating putative genomic markers into prospective clinical trials, will enable the evaluation of these markers in a rigorous and timely fashion. Such approaches have the potential to facilitate the implementation of such markers into routine clinical practice and consequently enable the rational and tailored use of cancer therapies for individual patients.},
	author = {Vicky M. Coyle and Patrick G. Johnston},
	doi = {10.1038/nrclinonc.2009.214},
	isbn = {1759-4782 (Electronic)\r1759-4774 (Linking)},
	issn = {17594774},
	journal = {Nature Reviews Clinical Oncology},
	pmid = {20010899},
	title = {Genomic markers for decision making: What is preventing us from using markers?},
	year = {2010},
}
@article{Simon2006,
	abstract = {Pharmacogenomics is the science of determining how the benefits and adverse effects of a drug vary among a target population of patients based on genomic features of the patient's germ line and diseased tissue. By identifying those patients who are most likely to respond while eliminating serious adverse effects, the therapeutic index of a drug can be substantially increased. This may facilitate demonstrating the effectiveness of the drug and may avoid subsequent problems due to serious adverse events. Our objective here is to provide clinical trial designs and analysis strategies for the utilization of genomic signatures as classifiers for patient stratification or patient selection in therapeutics development. We review methods for the development of genomic signature classifiers of treatment outcome in high-dimensional settings, where the number of variables available for prediction far exceeds the number of cases. The split-sample and cross-validation methods for obtaining estimates of prediction accuracy in developmental studies are described. We present clinical trial designs for utilizing genomic signature classifiers in therapeutics development. The purpose of the classifier is to facilitate the identification of groups of patients with a high probability of benefiting from it and avoiding serious adverse events. We distinguish exploratory analysis during the development of the genomic classifier from prospective planning and rigorous testing of therapeutic hypotheses in studies that utilize the genomic classifier in therapeutics development. We discuss a variety of clinical trial designs including those utilizing specimen collection and assay prospectively for newly accrued patients and those involving a prospectively planned analysis of archived specimens from a previously conducted clinical trial. Our discussion of the development and use of classifiers of efficacy is mostly focused on applications in oncology using classifiers based on biomarkers measured in tumors. Some of the same considerations apply, however, to development of efficacy and safety classifiers in nononcologic diseases based on single-nucleotide germline polymorphisms.},
	author = {R. Simon and S. J. Wang},
	doi = {10.1038/sj.tpj.6500349},
	isbn = {1470-269X (Print)\n1470-269X (Linking)},
	issn = {1470269X},
	journal = {Pharmacogenomics Journal},
	keywords = {Clinical trial,Gene expression,Genomic signature,Oncology,Study design,Validation},
	pmid = {16415922},
	title = {Use of genomic signatures in therapeutics development in oncology and other diseases},
	year = {2006},
}
@article{Vo2018,
	abstract = {PURPOSE When there is more than one potentially predictive biomarker for a new drug, the drug is often evaluated in different subpopulations defined by different biomarkers. We aim to (i) estimate the risk of false-positive findings with this approach and (ii) evaluate the Cross-Validated Adaptive Signature Design (CVASD) as a potential alternative. EXPERIMENTAL DESIGN By using numerically simulated data, we compare the current approach and the CVASD across different settings and scenarios. We consider 3 strategies for CVASD. The two first CVASD strategies are different in terms of the partitioning of the overall significance level (between the population test and the subgroup test). In the third CVASD strategy, the order of the two tests is reversed, i.e. the population test is realized when the prioritized subgroup test is not statistically significant. RESULTS The current approach results in a high risk of false positive findings, whereas this risk is close to the nominal level of 5% once applying the CVASD, regardless of the strategy. When the treatment is equally effective to all patients, only the CVASD strategies could specify correctly the absence of a sensitive subgroup. When the treatment is only effective for some sensitive responders, the third CVASD strategy stands out by its ability to correctly identify the predictive biomarker(s). CONCLUSION The drug-biomarker co-evaluation based on a series of independent enrichment trials can result in a high risk of false positive findings. CVASD with some appropriate adjustments can be a good alternative to overcome this multiplicity issue.},
	author = {Tat-Thang Vo and Alexandre Vivot and Raphaël Porcher},
	doi = {10.1158/1078-0432.CCR-18-0328},
	issn = {1078-0432},
	journal = {Clinical cancer research : an official journal of the American Association for Cancer Research},
	month = {8},
	pages = {clincanres.0328.2018},
	pmid = {30166443},
	publisher = {American Association for Cancer Research},
	title = {Impact of biomarker-based design strategies on the risk of false-positive findings in targeted therapy evaluation.},
	url = {http://www.ncbi.nlm.nih.gov/pubmed/30166443},
	year = {2018},
}
@article{Zhang2018,
	author = {Zhiwei Zhang and Ruizhe Chen and Guoxing Soon and Hui Zhang},
	doi = {10.1002/sim.7497},
	issn = {02776715},
	issue = {1},
	journal = {Statistics in Medicine},
	keywords = {bootstrap,cross‐validation,precision medicine,predictive biomarker,subgroup analysis,treatment effect heterogeneity},
	month = {1},
	pages = {1-11},
	publisher = {Wiley-Blackwell},
	title = {Treatment evaluation for a data-driven subgroup in adaptive enrichment designs of clinical trials},
	volume = {37},
	url = {http://doi.wiley.com/10.1002/sim.7497},
	year = {2018},
}
@article{Tian2018,
	abstract = {ABSTRACTOncology drug development has been increasingly shaped by molecularly targeted agents (MTAs), which often demonstrate differential effectiveness driven by the biomarker expression levels on tumors. Innovative statistical designs have been proposed to tackle this challenge, e.g., adaptive signature design, biomarker-adaptive threshold design and the cross-validated adaptive signature design. All of these are essentially adaptive confirmatory Phase III designs that combine the testing of treatment effectiveness in the overall population with an alternative pathway for a more restrictive efficacy claim in a sensitive subpopulation. We believe that, in cases that there are strong biological rationales to support that a MTA may provide differential benefit in a general patient population, proof-of-concept (POC) is likely intertwined with predictive enrichment. Therefore, it is imperative that early-phase POC studies be designed to specifically address biomarker-related questions to improve the efficien...},
	author = {Hong Tian and Kevin Liu},
	doi = {10.1080/10543406.2017.1379533},
	issn = {1054-3406},
	issue = {2},
	journal = {Journal of Biopharmaceutical Statistics},
	keywords = {Binary outcome,biomarker thresholds,enrichment design,proof of concept,single arm},
	month = {3},
	pages = {282-291},
	publisher = {Taylor & Francis},
	title = {Biomarker enrichment considerations in oncology early development single-arm studies},
	volume = {28},
	url = {https://www.tandfonline.com/doi/full/10.1080/10543406.2017.1379533},
	year = {2018},
}
@article{Dreno2018,
	abstract = {BACKGROUND
	Despite newly approved treatments, metastatic melanoma remains a life-threatening condition. We aimed to evaluate the efficacy of the MAGE-A3 immunotherapeutic in patients with stage IIIB or IIIC melanoma in the adjuvant setting. 
	METHODS
	DERMA was a phase 3, double-blind, randomised, placebo-controlled trial done in 31 countries and 263 centres. Eligible patients were 18 years or older and had histologically proven, completely resected, stage IIIB or IIIC, MAGE-A3-positive cutaneous melanoma with macroscopic lymph node involvement and an Eastern Cooperative Oncology Group performance score of 0 or 1. Randomisation and treatment allocation at the investigator sites were done centrally via the internet. We randomly assigned patients (2:1) to receive up to 13 intramuscular injections of recombinant MAGE-A3 with AS15 immunostimulant (MAGE-A3 immunotherapeutic; 300 μg MAGE-A3 antigen plus 420 μg CpG 7909 reconstituted in AS01B to a total volume of 0·5 mL), or placebo, over a 27-month period: five doses at 3-weekly intervals, followed by eight doses at 12-weekly intervals. The co-primary outcomes were disease-free survival in the overall population and in patients with a potentially predictive gene signature (GS-positive) identified previously and validated here via an adaptive signature design. The final analyses included all patients who had received at least one dose of study treatment; analyses for efficacy were in the as-randomised population and for safety were in the as-treated population. This trial is registered with ClinicalTrials.gov, number NCT00796445. 
	FINDINGS
	Between Dec 1, 2008, and Sept 19, 2011, 3914 patients were screened, 1391 randomly assigned, and 1345 started treatment (n=895 for MAGE-A3 and n=450 for placebo). At final analysis (data cutoff May 23, 2013), median follow-up was 28·0 months [IQR 23·3–35·5] in the MAGE-A3 group and 28·1 months [23·7–36·9] in the placebo group. Median disease-free survival was 11·0 months (95% CI 10·0–11·9) in the MAGE-A3 group and 11·2 months (8·6–14·1) in the placebo group (hazard ratio [HR] 1·01, 0·88–1·17, p=0·86). In the GS-positive population, median disease-free survival was 9·9 months (95% CI 5·7–17·6) in the MAGE-A3 group and 11·6 months (5·6–22·3) in the placebo group (HR 1·11, 0·83–1·49, p=0·48). Within the first 31 days of treatment, adverse events of grade 3 or worse were reported by 126 (14%) of 894 patients in the MAGE-A3 group and 56 (12%) of 450 patients in the placebo group, treatment-related adverse events of grade 3 or worse by 36 (4%) patients given MAGE-A3 vs six (1%) patients given placebo, and at least one serious adverse event by 14% of patients in both groups (129 patients given MAGE-A3 and 64 patients given placebo). The most common adverse events of grade 3 or worse were neoplasms (33 [4%] patients in the MAGE-A3 group vs 17 [4%] patients in the placebo group), general disorders and administration site conditions (25 [3%] for MAGE-A3 vs four [<1%] for placebo) and infections and infestations (17 [2%] for MAGE-A3 vs seven [2%] for placebo). No deaths were related to treatment. 
	INTERPRETATION
	An antigen-specific immunotherapeutic alone was not efficacious in this clinical setting. Based on these findings, development of the MAGE-A3 immunotherapeutic for use in melanoma has been stopped. 
	FUNDING
	GlaxoSmithKline Biologicals SA.},
	author = {Brigitte Dreno and John F Thompson and Bernard Mark Smithers and Mario Santinami and Thomas Jouary and Ralf Gutzmer and Evgeny Levchenko and Piotr Rutkowski and Jean-Jacques Grob and Sergii Korovin and Kamil Drucis and Florent Grange and Laurent Machet and Peter Hersey and Ivana Krajsova and Alessandro Testori and Robert Conry and Bernard Guillot and Wim H J Kruit and Lev Demidov and John A Thompson and Igor Bondarenko and Jaroslaw Jaroszek and Susana Puig and Gabriela Cinat and Axel Hauschild and Jelle J Goeman and Hans C van Houwelingen and Fernando Ulloa-Montoya and Andrea Callegaro and Benjamin Dizier and Bart Spiessens and Muriel Debois and Vincent G Brichard and Jamila Louahed and Patrick Therasse and Channa Debruyne and John M Kirkwood},
	doi = {10.1016/S1470-2045(18)30254-7},
	issn = {1470-2045},
	issue = {7},
	journal = {The Lancet Oncology},
	month = {7},
	pages = {916-929},
	publisher = {Elsevier},
	title = {MAGE-A3 immunotherapeutic as adjuvant therapy for patients with resected, MAGE-A3-positive, stage III melanoma (DERMA): a double-blind, randomised, placebo-controlled, phase 3 trial},
	volume = {19},
	url = {https://www.sciencedirect.com/science/article/pii/S1470204518302547},
	year = {2018},
}
@article{Du2018,
	author = {Yu Du and Gary Rosner and Michael Rosenblum},
	journal = {Johns Hopkins University, Dept. of Biostatistics Working Papers},
	month = {1},
	title = {PHASE II ADAPTIVE ENRICHMENT DESIGN TO DETERMINE THE POPULATION TO ENROLL IN PHASE III TRIALS, BY SELECTING THRESHOLDS FOR BASELINE DISEASE SEVERITY},
	url = {https://biostats.bepress.com/jhubiostat/paper290},
	year = {2018},
}
@article{Choai2015,
	abstract = {Recent advances in genomics and biotechnologies have accelerated the development of molecularly targeted treatments and accompanying markers to predict treatment responsiveness. However, it is common at the initiation of a definitive phase III clinical trial that there is no compelling biological basis or early trial data for a candidate marker regarding its capability in predicting treatment effects. In this case, it is reasonable to include all patients as eligible for randomization, but to plan for prospective subgroup analysis based on the marker. One analysis plan in such all-comers designs is the so-called fallback approach that first tests for overall treatment efficacy and then proceeds to testing in a biomarker-positive subgroup if the first test is not significant. In this approach, owing to the adaptive nature of the analysis and a correlation between the two tests, a bias will arise in estimating the treatment effect in the biomarker-positive subgroup after a non-significant first overall test. In this article, we formulate the bias function and show a difficulty in obtaining unbiased estimators for a whole range of an associated parameter. To address this issue, we propose bias-corrected estimation methods, including those based on an approximation of the bias function under a bounded range of the parameter using polynomials. We also provide an interval estimation method based on a bivariate doubly truncated normal distribution. Simulation experiments demonstrated a success in bias reduction. Application to a phase III trial for lung cancer is provided.},
	author = {Yuki Choai and Shigeyuki Matsui},
	doi = {10.1111/biom.12253},
	issn = {0006341X},
	issue = {1},
	journal = {Biometrics},
	keywords = {All-comers designs,Predictive markers,Randomized clinical trials,Truncated normal distribution,Unbiased estimation},
	month = {3},
	pages = {25-32},
	pmid = {25303178},
	title = {Estimation of treatment effects in all-comers randomized clinical trials with a predictive marker},
	volume = {71},
	url = {http://www.ncbi.nlm.nih.gov/pubmed/25303178 http://doi.wiley.com/10.1111/biom.12253},
	year = {2015},
}
@article{,
	abstract = {Background: First-line chemotherapy for advanced non-small-cell lung cancer (NSCLC) is usually limited to four to six cycles. Maintenance therapy can delay progression and prolong survival. The oral epidermal growth factor receptor (EGFR) tyrosine-kinase inhibitor erlotinib has proven efficacy and tolerability in second-line NSCLC. We designed the phase 3, placebo-controlled Sequential Tarceva in Unresectable NSCLC (SATURN; BO18192) study to assess use of erlotinib as maintenance therapy in patients with non-progressive disease following first-line platinum-doublet chemotherapy. Methods: Between December, 2005, and May, 2008, 1949 patients were included in the run-in phase (four cycles of platinum-based chemotherapy). At the end of the run-in phase, 889 patients who did not have progressive disease were entered into the main study, and were randomly allocated using a 1:1 adaptive randomisation method through a third-party interactive voice response system to receive erlotinib (150 mg/day; n=438) or placebo (n=451) until progression or unacceptable toxicity. Patients were stratified by EGFR immunohistochemistry status, stage, Eastern Cooperative Oncology Group performance status, chemotherapy regimen, smoking history, and region. Co-primary endpoints were progression-free survival (PFS) in all analysable patients irrespective of EGFR status, and PFS in patients whose tumours had EGFR protein overexpression, as determined by immunohistochemistry. This study is registered with www.ClinicalTrials.gov, number NCT00556712. Findings: 884 patients were analysable for PFS; 437 in the erlotinib group and 447 in the placebo group. After a median follow-up of 11??4 months for the erlotinib group and 11??5 months for the placebo group, median PFS was significantly longer with erlotinib than with placebo: 12??3 weeks for patients in the erlotinib group versus 11??1 weeks for those in the placebo group (HR 0??71, 95% CI 0??62-0??82; p<0??0001). PFS was also significantly longer in patients with EGFR-positive immunohistochemistry who were treated with erlotinib (n=307) compared with EGFR-positive patients given placebo (n=311; median PFS 12??3 weeks in the erlotinib group vs 11??1 weeks in the placebo group; HR 0??69, 0??58-0??82; p<0??0001). The most common grade 3 or higher adverse events were rash (37 [9%] of 443 patients in the erlotinib group vs none of 445 in the placebo group) and diarrhoea (seven [2%] of 443 patients vs none of 445). Serious adverse events were reported in 47 patients (11%) on erlotinib compared with 34 patients (8%) on placebo. The most common serious adverse event was pneumonia (seven cases [2%] with erlotinib and four [<1%] with placebo). Interpretation: Maintenance therapy with erlotinib for patients with NSCLC is well tolerated and significantly prolongs PFS compared with placebo. First-line maintenance with erlotinib could be considered in patients who do not progress after four cycles of chemotherapy. Funding: F Hoffmann-La Roche Ltd. ?? 2010 Elsevier Ltd.},
	author = {Giaccone G Capppuzzo F, Ciuleanu T, Stelmakh L, Cicenas S, Szczésna A, Juhász E, Esteban E, Molinier O, Brugger W, Melezínek I, Klingelschmitt G, Klughammer B and Federico Cappuzzo and Tudor Ciuleanu and Lilia Stelmakh and Saulius Cicenas and Aleksandra Szczésna and Erzsébet Juhász and Emilio Esteban and Olivier Molinier and Wolfram Brugger and Ivan Melezínek and Gaëlle Klingelschmitt and Barbara Klughammer and Giuseppe Giaccone},
	doi = {10.1016/S1470-2045(10)70112-1},
	isbn = {1474-5488 (Electronic)\n1470-2045 (Linking)},
	issn = {14702045},
	journal = {The Lancet Oncology},
	pmid = {20493771},
	title = {Erlotinib as maintenance treatment in advanced non-small-cell lung cancer: A multicentre, randomised, placebo-controlled phase 3 study},
	year = {2010},
}
@article{Matsui2013,
	abstract = {The establishment of high-throughput technologies has brought substantial advances to our understanding of the biology of many diseases at the molecular level and increasing expectations on the development of innovative molecularly targeted treatments and molecular biomarkers or diagnostic tests in the context of clinical studies. In this review article, we position the two critical statistical analyses of high-dimensional genomic data, gene screening and prediction, in the framework of development and validation of genomic biomarkers or signatures, through taking into consideration the possible different strategies for developing genomic signatures. A wide variety of biomarker-based clinical trial designs to assess clinical utility of a biomarker or a new treatment with a companion biomarker are also discussed.},
	author = {S Matsui},
	doi = {10.1155/2013/865980},
	isbn = {1748-6718 (Electronic)\n1748-670X (Linking)},
	issn = {1748-670X},
	journal = {Comput Math Methods Med},
	pmid = {23690882},
	title = {Genomic biomarkers for personalized medicine: development and validation in clinical studies},
	year = {2013},
}
@article{Baker2012,
	abstract = {Advances in clinical and basic sciences are raising the potential to use genetic and clinical biomarkers to identify a subgroup of patients who would most likely benefit from treatment, and to evaluate the benefit of treatment in that subgroup. To make full use of this potential, special clinical trial designs and analyses are needed. For identifying and evaluating a subgroup based on a single continuous biomarker, the most informative approach is the biomarker-analysis design, which is a randomized trial whose analysis involves estimation of the treatment benefit within patient groups defined with respect to various cutpoints or intervals of the biomarker. For identifying and evaluating a subgroup considering a range of possible markers, the adaptive signature design is recommended. In the adaptive signature design, participants are randomly split into training and test samples, a rule for creating the subgroup is formulated in the training sample, and treatment benefit is estimated in the test sample. The adaptive signature design can be usefully extended via the sliding-window subgroup plot that was originally developed for the biomarker-analysis design.},
	author = {Stuart G Baker and Barnett S Kramer and Daniel J Sargent and Marco Bonetti},
	issn = {1944-7930},
	issue = {70},
	journal = {Discovery medicine},
	month = {3},
	pages = {187-92},
	pmid = {22463794},
	title = {Biomarkers, subgroup evaluation, and clinical trial design.},
	volume = {13},
	url = {http://www.ncbi.nlm.nih.gov/pubmed/22463794},
	year = {2012},
}
@article{Zhang2017,
	author = {Zhiwei Zhang and Meijuan Li and Min Lin and Guoxing Soon and Tom Greene and Changyu Shen},
	doi = {10.1111/rssc.12175},
	issn = {00359254},
	issue = {2},
	journal = {Journal of the Royal Statistical Society: Series C (Applied Statistics)},
	keywords = {Cross‐validation,Personalized medicine,Predictive biomarker,Subgroup analysis,Treatment effect heterogeneity},
	month = {2},
	pages = {345-361},
	publisher = {Wiley/Blackwell (10.1111)},
	title = {Subgroup selection in adaptive signature designs of confirmatory clinical trials},
	volume = {66},
	url = {http://doi.wiley.com/10.1111/rssc.12175},
	year = {2017},
}
@article{Simon2009,
	author = {Richard Simon},
	doi = {10.1007/s12609-009-0030-4},
	issn = {1943-4588},
	issue = {4},
	journal = {Current Breast Cancer Reports},
	month = {12},
	pages = {216-221},
	publisher = {Current Science Inc.},
	title = {Advances in clinical trial designs for predictive biomarker discovery and validation},
	volume = {1},
	url = {http://link.springer.com/10.1007/s12609-009-0030-4},
	year = {2009},
}
@article{Simon2012,
	abstract = {Developments in biotechnology and genomics are providing a biological basis for the heterogeneity of clinical course and response to treatment that have long been apparent to clinicians. The ability to molecularly characterize human diseases presents new opportunities to develop more effective treatments and new challenges for the design and analysis of clinical trials. In oncology, treatment of broad populations with regimens that benefit a minority of patients is less economically sustainable with expensive molecularly targeted therapeutics. The established molecular heterogeneity of human diseases requires the development of new paradigms for the design and analysis of randomized clinical trials as a reliable basis for predictive medicine. We review prospective designs for the development of new therapeutics and predictive biomarkers to inform their use. We cover designs for a wide range of settings. At one extreme is the development of a new drug with a single candidate biomarker and strong biological evidence that marker negative patients are unlikely to benefit from the new drug. At the other extreme are Phase III clinical trials involving both genome-wide discovery of a predictive classifier and internal validation of that classifier. We have outlined a prediction-based approach to the analysis of randomized clinical trials that both preserves the Type I error and provides a reliable internally validated basis for predicting which patients are most likely or unlikely to benefit from the new regimen.},
	author = {Richard Simon},
	doi = {10.1002/sim.5401},
	isbn = {1097-0258; 0277-6715},
	issn = {02776715},
	issue = {25},
	journal = {Statistics in Medicine},
	keywords = {Clinical trials,Predictive biomarkers,Predictive medicine,Re-sampling methods,clinical trials,predictive biomarkers,predictive medicine,re‐sampling methods},
	month = {11},
	pages = {3031-3040},
	pmid = {22714719},
	publisher = {Wiley-Blackwell},
	title = {Clinical trials for predictive medicine},
	volume = {31},
	url = {http://doi.wiley.com/10.1002/sim.5401},
	year = {2012},
}
@article{Korn2017,
	author = {Edward L. Korn and Boris Freidlin},
	doi = {10.1111/biom.12592},
	issn = {0006341X},
	issue = {2},
	journal = {Biometrics},
	keywords = {Adaptive signature design,Conditional bias,Fallback approach,Predictive markers,Randomized clinical trials},
	month = {6},
	pages = {706-708},
	publisher = {Wiley/Blackwell (10.1111)},
	title = {Reader reaction on estimation of treatment effects in all-comers randomized clinical trials with a predictive marker},
	volume = {73},
	url = {http://doi.wiley.com/10.1111/biom.12592},
	year = {2017},
}
@generic{Park2018,
	abstract = {Adaptive clinical trials are an innovative trial design aimed at reducing resources, decreasing time to completion and number of patients exposed to inferior interventions, and improving the likelihood of detecting treatment effects. The last decade has seen an increasing use of adaptive designs, particularly in drug development. They frequently differ importantly from conventional clinical trials as they allow modifications to key trial design components during the trial, as data is being collected, using preplanned decision rules. Adaptive designs have increased likelihood of complexity and also potential bias, so it is important to understand the common types of adaptive designs. Many clinicians and investigators may be unfamiliar with the design considerations for adaptive designs. Given their complexities, adaptive trials require an understanding of design features and sources of bias. Herein, we introduce some common adaptive design elements and biases and specifically address response adaptive randomization, sample size reassessment, Bayesian methods for adaptive trials, seamless trials, and adaptive enrichment using real examples.},
	author = {Jay J.H. Park and Kristian Thorlund and Edward J. Mills},
	doi = {10.2147/CLEP.S156708},
	issn = {11791349},
	journal = {Clinical Epidemiology},
	keywords = {Adaptive designs,Adaptive enrichment,Bayesian adaptive trials,Response adaptive randomization,Sample size reassessment,Seamless trials},
	pmid = {29606891},
	title = {Critical concepts in adaptive clinical trials},
	year = {2018},
}
@article{Fisher2016,
	abstract = {BACKGROUND Many patients awaiting lung transplantation die before a donor organ becomes available. Ex vivo lung perfusion (EVLP) allows initially unusable donor lungs to be assessed and reconditioned for clinical use. OBJECTIVE The objective of the Donor Ex Vivo Lung Perfusion in UK lung transplantation study was to evaluate the clinical effectiveness and cost-effectiveness of EVLP in increasing UK lung transplant activity. DESIGN A multicentre, unblinded, non-randomised, non-inferiority observational study to compare transplant outcomes between EVLP-assessed and standard donor lungs. SETTING Multicentre study involving all five UK officially designated NHS adult lung transplant centres. PARTICIPANTS Patients aged ≥ 18 years with advanced lung disease accepted onto the lung transplant waiting list. INTERVENTION The study intervention was EVLP assessment of donor lungs before determining suitability for transplantation. MAIN OUTCOME MEASURES The primary outcome measure was survival during the first 12 months following lung transplantation. Secondary outcome measures were patient-centred outcomes that are influenced by the effectiveness of lung transplantation and that contribute to the health-care costs. RESULTS Lungs from 53 donors unsuitable for standard transplant were assessed with EVLP, of which 18 (34%) were subsequently transplanted. A total of 184 participants received standard donor lungs. Owing to the early closure of the study, a non-inferiority analysis was not conducted. The Kaplan-Meier estimate of survival at 12 months was 0.67 [95% confidence interval (CI) 0.40 to 0.83] for the EVLP arm and 0.80 (95% CI 0.74 to 0.85) for the standard arm. The hazard ratio for overall 12-month survival in the EVLP arm relative to the standard arm was 1.96 (95% CI 0.83 to 4.67). Patients in the EVLP arm required ventilation for a longer period and stayed longer in an intensive therapy unit (ITU) than patients in the standard arm, but duration of overall hospital stay was similar in both groups. There was a higher rate of very early grade 3 primary graft dysfunction (PGD) in the EVLP arm, but rates of PGD did not differ between groups after 72 hours. The requirement for extracorporeal membrane oxygenation (ECMO) support was higher in the EVLP arm (7/18, 38.8%) than in the standard arm (6/184, 3.2%). There were no major differences in rates of chest radiograph abnormalities, infection, lung function or rejection by 12 months. The cost of EVLP transplants is approximately £35,000 higher than the cost of standard transplants, as a result of the cost of the EVLP procedure, and the increased ECMO use and ITU stay. Predictors of cost were quality of life on joining the waiting list, type of transplant and number of lungs transplanted. An exploratory model comparing a NHS lung transplant service that includes EVLP and standard lung transplants with one including only standard lung transplants resulted in an incremental cost-effectiveness ratio of £73,000. Interviews showed that patients had a good understanding of the need for, and the processes of, EVLP. If EVLP can increase the number of usable donor lungs and reduce waiting, it is likely to be acceptable to those waiting for lung transplantation. Study limitations include small numbers in the EVLP arm, limiting analysis to descriptive statistics and the EVLP protocol change during the study. CONCLUSIONS Overall, one-third of donor lungs subjected to EVLP were deemed suitable for transplant. Estimated survival over 12 months was lower than in the standard group, but the data were also consistent with no difference in survival between groups. Patients receiving these additional transplants experience a higher rate of early graft injury and need for unplanned ECMO support, at increased cost. The small number of participants in the EVLP arm because of early study termination limits the robustness of these conclusions. The reason for the increased PGD rates, high ECMO requirement and possible differences in lung injury between EVLP protocols needs evaluation. TRIAL REGISTRATION Current Controlled Trials ISRCTN44922411. FUNDING This project was funded by the NIHR Health Technology Assessment programme and will be published in full in Health Technology Assessment; Vol. 20, No. 85. See the NIHR Journals Library website for further project information.},
	author = {Andrew Fisher and Anders Andreasson and Alexandros Chrysos and Joanne Lally and Chrysovalanto Mamasoula and Catherine Exley and Jennifer Wilkinson and Jessica Qian and Gillian Watson and Oli Lewington and Thomas Chadwick and Elaine McColl and Mark Pearce and Kay Mann and Nicola McMeekin and Luke Vale and Steven Tsui and Nizar Yonan and Andre Simon and Nandor Marczin and Jorge Mascaro and John Dark},
	doi = {10.3310/hta20850},
	issn = {1366-5278},
	issue = {85},
	journal = {Health Technology Assessment},
	month = {11},
	pages = {1-276},
	pmid = {27897967},
	title = {An observational study of Donor Ex Vivo Lung Perfusion in UK lung transplantation: DEVELOP-UK},
	volume = {20},
	url = {http://www.ncbi.nlm.nih.gov/pubmed/27897967 http://www.pubmedcentral.nih.gov/articlerender.fcgi?artid=PMC5136735 https://www.journalslibrary.nihr.ac.uk/hta/hta20850/},
	year = {2016},
}
@article{POCOCK1977,
	author = {S. J. POCOCK},
	doi = {10.1093/biomet/64.2.191},
	issn = {0006-3444},
	issue = {2},
	journal = {Biometrika},
	month = {8},
	pages = {191-199},
	publisher = {Oxford University Press},
	title = {Group sequential methods in the design and analysis of clinical trials},
	volume = {64},
	url = {https://academic.oup.com/biomet/article-lookup/doi/10.1093/biomet/64.2.191},
	year = {1977},
}
@article{Umans1997,
	author = {V A Umans and P H Kloeg and J Bronzwaer},
	doi = {10.1016/S0140-6736(05)64172-4},
	issn = {0140-6736},
	issue = {9075},
	journal = {Lancet (London, England)},
	month = {8},
	pages = {445},
	pmid = {9259679},
	publisher = {Elsevier},
	title = {The CAPTURE trial.},
	volume = {350},
	url = {http://www.ncbi.nlm.nih.gov/pubmed/9259679},
	year = {1997},
}
@article{Papadimitrakopoulou2016,
	abstract = {PURPOSE By applying the principles of real-time biopsy, biomarker-based, adaptively randomized studies in non-small-cell lung cancer (NSCLC) established by the Biomarker-Integrated Approaches of Targeted Therapy for Lung Cancer Elimination (BATTLE) trial, we conducted BATTLE-2 (BATTLE-2 Program: A Biomarker-Integrated Targeted Therapy Study in Previously Treated Patients With Advanced Non-Small Cell Lung Cancer), an umbrella study to evaluate the effects of targeted therapies focusing on KRAS-mutated cancers. PATIENTS AND METHODS Patients with advanced NSCLC (excluding sensitizing EGFR mutations and ALK gene fusions) refractory to more than one prior therapy were randomly assigned, stratified by KRAS status, to four arms: (1) erlotinib, (2) erlotinib plus MK-2206, (3) MK-2206 plus AZD6244, or (4) sorafenib. Tumor gene expression profiling-targeted next-generation sequencing was performed to evaluate predictive and prognostic biomarkers. RESULTS Two hundred patients, 27% with KRAS-mutated (KRAS mut+) tumors, were adaptively randomly assigned to erlotinib (n = 22), erlotinib plus MK-2206 (n = 42), MK-2206 plus AZD6244 (n = 75), or sorafenib (n = 61). In all, 186 patients were evaluable, and the primary end point of an 8-week disease control rate (DCR) was 48% (arm 1, 32%; arm 2, 50%; arm 3, 53%; and arm 4, 46%). For KRAS mut+ patients, DCR was 20%, 25%, 62%, and 44% whereas for KRAS wild-type patients, DCR was 36%, 57%, 49%, and 47% for arms 1, 2, 3, and 4, respectively. Median progression-free survival was 2.0 months, not different by KRAS status, 1.8 months for arm 1, and 2.5 months for arms 2 versus arms 3 and 4 in KRAS mut+ patients (P = .04). Median overall survival was 6.5 months, 9.0 and 5.1 months for arms 1 and 2 versus arms 3 and 4 in KRAS wild-type patients (P = .03). Median overall survival was 7.5 months in mesenchymal versus 5 months in epithelial tumors (P = .02). CONCLUSION Despite improved progression-free survival on therapy that did not contain erlotinib for KRAS mut+ patients and improved prognosis for mesenchymal tumors, better biomarker-driven treatment strategies are still needed.},
	author = {Vassiliki Papadimitrakopoulou and J Jack Lee and Ignacio I Wistuba and Anne S Tsao and Frank V Fossella and Neda Kalhor and Sanjay Gupta and Lauren Averett Byers and Julie G Izzo and Scott N Gettinger and Sarah B Goldberg and Ximing Tang and Vincent A Miller and Ferdinandos Skoulidis and Don L Gibbons and Li Shen and Caimiao Wei and Lixia Diao and S Andrew Peng and Jing Wang and Alda L Tam and Kevin R Coombes and Ja Seok Koo and David J Mauro and Eric H Rubin and John V Heymach and Waun Ki Hong and Roy S Herbst},
	doi = {10.1200/JCO.2015.66.0084},
	issn = {1527-7755},
	issue = {30},
	journal = {Journal of clinical oncology : official journal of the American Society of Clinical Oncology},
	month = {10},
	pages = {3638-3647},
	pmid = {27480147},
	publisher = {American Society of Clinical Oncology},
	title = {The BATTLE-2 Study: A Biomarker-Integrated Targeted Therapy Study in Previously Treated Patients With Advanced Non-Small-Cell Lung Cancer.},
	volume = {34},
	url = {http://ascopubs.org/doi/10.1200/JCO.2015.66.0084 http://www.ncbi.nlm.nih.gov/pubmed/27480147 http://www.pubmedcentral.nih.gov/articlerender.fcgi?artid=PMC5065110},
	year = {2016},
}
@article{Casali2015,
	abstract = {PURPOSE In 2004, we started an intergroup randomized trial of adjuvant imatinib versus no further therapy after R0-R1 surgery patients with localized, high- or intermediate-risk GI stromal tumor (GIST). PATIENTS AND METHODS Patients were randomly assigned to 2 years of imatinib 400 mg daily or no further therapy after surgery. The primary end point was overall survival; relapse-free survival (RFS), relapse-free interval, and toxicity were secondary end points. In 2009, given the concurrent improvement in prognosis of patients with advanced GIST, we changed the primary end point to imatinib failure-free survival (IFFS), with agreement of the independent data monitoring committee. We report on a planned interim analysis. RESULTS A total of 908 patients were randomly assigned between December 2004 and October 2008: 454 to imatinib and 454 to observation. Of these, 835 patients were eligible. With a median follow-up of 4.7 years, 5-year IFFS was 87% in the imatinib arm versus 84% in the control arm (hazard ratio, 0.79; 98.5% CI, 0.50 to 1.25; P = .21); RFS was 84% versus 66% at 3 years and 69% versus 63% at 5 years (log-rank P < .001); and 5-year overall survival was 100% versus 99%, respectively. Among 528 patients with high-risk GIST by local pathologist, 5-year IFFS was 79% versus 73%; among 336 centrally reviewed high-risk patients, it was 77% versus 73%, respectively. CONCLUSION This study confirms that adjuvant imatinib has an overt impact on RFS. No significant difference in IFFS was observed, although in the high-risk subgroup there was a trend in favor of the adjuvant arm. IFFS was conceived as a potential end point in the adjuvant setting because it is sensitive to secondary resistance, which is the main adverse prognostic factor in patients with advanced GIST.},
	author = {Paolo G. Casali and Axel Le Cesne and Andres Poveda Velasco and Dusan Kotasek and Piotr Rutkowski and Peter Hohenberger and Elena Fumagalli and Ian R. Judson and Antoine Italiano and Hans Gelderblom and Antoine Adenis and Jörg T. Hartmann and Florence Duffaud and David Goldstein and Javier M. Broto and Alessandro Gronchi and Angelo P. Dei Tos and Sandrine Marréaud and Winette T.A. Van Der Graaf and John R. Zalcberg and Saskia Litière and Jean Yves Blay},
	doi = {10.1200/JCO.2015.62.4304},
	issn = {15277755},
	journal = {Journal of Clinical Oncology},
	pmid = {26573069},
	title = {Time to definitive failure to the first tyrosine kinase inhibitor in localized GI stromal tumors treated with imatinib as an adjuvant: A European Organisation for Research and Treatment of Cancer Soft Tissue and Bone Sarcoma Group Intergroup Randomized Tr},
	year = {2015},
}
@generic{Joura2015,
	abstract = {BACKGROUND: The investigational 9-valent viruslike particle vaccine against human papillomavirus (HPV) includes the HPV types in the quadrivalent HPV (qHPV) vaccine (6, 11, 16, and 18) and five additional oncogenic types (31, 33, 45, 52, and 58). Here we present the results of a study of the efficacy and immunogenicity of the 9vHPV vaccine in women 16 to 26 years of age.\n\nMETHODS: We performed a randomized, international, double-blind, phase 2b-3 study of the 9vHPV vaccine in 14,215 women. Participants received the 9vHPV vaccine or the qHPV vaccine in a series of three intramuscular injections on day 1 and at months 2 and 6. Serum was collected for analysis of antibody responses. Swabs of labial, vulvar, perineal, perianal, endocervical, and ectocervical tissue were obtained and used for HPV DNA testing, and liquid-based cytologic testing (Papanicolaou testing) was performed regularly. Tissue obtained by means of biopsy or as part of definitive therapy (including a loop electrosurgical excision procedure and conization) was tested for HPV.\n\nRESULTS: The rate of high-grade cervical, vulvar, or vaginal disease irrespective of HPV type (i.e., disease caused by HPV types included in the 9vHPV vaccine and those not included) in the modified intention-to-treat population (which included participants with and those without prevalent infection or disease) was 14.0 per 1000 person-years in both vaccine groups. The rate of high-grade cervical, vulvar, or vaginal disease related to HPV-31, 33, 45, 52, and 58 in a prespecified per-protocol efficacy population (susceptible population) was 0.1 per 1000 person-years in the 9vHPV group and 1.6 per 1000 person-years in the qHPV group (efficacy of the 9vHPV vaccine, 96.7%; 95% confidence interval, 80.9 to 99.8). Antibody responses to HPV-6, 11, 16, and 18 were noninferior to those generated by the qHPV vaccine. Adverse events related to injection site were more common in the 9vHPV group than in the qHPV group.\n\nCONCLUSIONS: The 9vHPV vaccine prevented infection and disease related to HPV-31, 33, 45, 52, and 58 in a susceptible population and generated an antibody response to HPV-6, 11, 16, and 18 that was noninferior to that generated by the qHPV vaccine. The 9vHPV vaccine did not prevent infection and disease related to HPV types beyond the nine types covered by the vaccine. (Funded by Merck; ClinicalTrials.gov number, NCT00543543).},
	author = {Elmar A. Joura and Anna R. Giuliano and Ole Erik Iversen and Celine Bouchard and Constance Mao and Jesper Mehlsen and Edson D. Moreira and Yuen Ngan and Lone Kjeld Petersen and Eduardo Lazcano-Ponce and Punnee Pitisuttithum and Jaime Alberto Restrepo and Gavin Stuart and Linn Woelber and Yuh Cheng Yang and Jack Cuzick and Suzanne M. Garland and Warner Huh and Susanne K. Kjaer and Oliver M. Bautista and Ivan S.F. Chan and Joshua Chen and Richard Gesser and Erin Moeller and Michael Ritter and Scott Vuocolo and Alain Luxembourg},
	doi = {10.1097/OGX.0000000000000206},
	isbn = {1533-4406},
	issn = {15339866},
	journal = {Obstetrical and Gynecological Survey},
	pmid = {25693011},
	title = {A 9-valent HPV vaccine against infection and intraepithelial Neoplasia in women},
	year = {2015},
}
@article{Kaplan2013,
	abstract = {There is a pressing need for more-efficient trial designs for biomarker-stratified clinical trials. We suggest a new approach to trial design that links novel treatment evaluation with the concurrent evaluation of a biomarker within a confirmatory phase II/III trial setting. We describe a new protocol using this approach in advanced colorectal cancer called FOCUS4. The protocol will ultimately answer three research questions for a number of treatments and biomarkers: (1) After a period of first-line chemotherapy, do targeted novel therapies provide signals of activity in different biomarker-defined populations? (2) If so, do these definitively improve outcomes? (3) Is evidence of activity restricted to the biomarker-defined groups? The protocol randomizes novel agents against placebo concurrently across a number of different biomarker-defined population-enriched cohorts: BRAF mutation; activated AKT pathway: PI3K mutation/absolute PTEN loss tumors; KRAS and NRAS mutations; and wild type at all the mentioned genes. Within each biomarker-defined population, the trial uses a multistaged approach with flexibility to adapt in response to planned interim analyses for lack of activity. FOCUS4 is the first test of a protocol that assigns all patients with metastatic colorectal cancer to one of a number of parallel population-enriched, biomarker-stratified randomized trials. Using this approach allows questions regarding efficacy and safety of multiple novel therapies to be answered in a relatively quick and efficient manner, while also allowing for the assessment of biomarkers to help target treatment.},
	author = {Richard Kaplan and Timothy Maughan and Angela Crook and David Fisher and Richard Wilson and Louise Brown and Mahesh Parmar},
	doi = {10.1200/JCO.2013.50.7905},
	isbn = {1527-7755 (Electronic)\r0732-183X (Linking)},
	issn = {15277755},
	journal = {Journal of Clinical Oncology},
	pmid = {24248692},
	title = {Evaluating many treatments and biomarkers in oncology: A new design},
	year = {2013},
}
@article{Rafii2018,
	author = {Michael S Rafii},
	doi = {10.1016/S1474-4422(18)30293-X},
	issn = {1474-4422},
	issue = {10},
	journal = {The Lancet Neurology},
	month = {10},
	pages = {831-832},
	publisher = {Elsevier},
	title = {Diagnostic biomarkers of Alzheimer's disease in Down syndrome},
	volume = {17},
	url = {https://www.sciencedirect.com/science/article/pii/S147444221830293X?via%3Dihub},
	year = {2018},
}
@article{Grieve2005,
	abstract = {Understanding the dose–response is critical for successful drug development. We describe an adaptive design to efficiently learn about the dose–response and the ED95. A dynamic termination rule allows for early discontinuation either for efficacy or futility. The design was deployed in ASTIN, a phase II proof-of-concept trial of the neuroprotectant, neutrophil inhibitory factor (NIF), in acute stroke. We discuss the learning from this trial.},
	author = {Andrew P Grieve and Michael Krams},
	doi = {10.1191/1740774505cn094oa},
	issn = {1740-7745},
	issue = {4},
	journal = {Clinical Trials: Journal of the Society for Clinical Trials},
	month = {8},
	pages = {340-351},
	publisher = {Sage PublicationsSage CA: Thousand Oaks, CA},
	title = {ASTIN: a Bayesian adaptive dose–response trial in acute stroke},
	volume = {2},
	url = {http://journals.sagepub.com/doi/10.1191/1740774505cn094oa},
	year = {2005},
}
@article{Bhatt2016,
	abstract = {Investigators use adaptive trial designs to alter basic features of an ongoing trial. This approach obtains the most information possible in an unbiased way while putting the fewest patients at risk. In this review, the authors discuss selected issues in adaptive design.},
	author = {Deepak L. Bhatt and Cyrus Mehta},
	doi = {10.1056/NEJMra1510061},
	editor = {Jeffrey M. Drazen and David P. Harrington and John J.V. McMurray and James H. Ware and Janet Woodcock},
	isbn = {1533-4406 (Electronic)\r0028-4793 (Linking)},
	issn = {0028-4793},
	issue = {1},
	journal = {New England Journal of Medicine},
	month = {7},
	pages = {65-74},
	pmid = {27406349},
	publisher = {Massachusetts Medical Society},
	title = {Adaptive Designs for Clinical Trials},
	volume = {375},
	url = {http://www.nejm.org/doi/10.1056/NEJMra1510061},
	year = {2016},
}
@article{Korn2017,
	abstract = {There is a wide range of adaptive elements of clinical trial design (some old and some new), with differing advantages and disadvantages. Classical interim monitoring, which adapts the design based on early evidence of superiority or futility of a treatment arm, has long been known to be extremely useful. A more recent application of interim monitoring is in the use of phase II/III designs, which can be very effective (especially in the setting of multiple experimental treatments and a reliable intermediate end point) but do have the cost of having to commit earlier to the phase III question than if separate phase II and phase III trials were performed. Outcome-adaptive randomization is an older technique that has recently regained attention; it increases trial complexity and duration without offering substantial benefits to the patients in the trial. The use of adaptive trials with biomarkers is new and has great potential for efficiently identifying patients who will be helped most by specific treatments. Master protocols in which trial arms and treatment questions are added to an ongoing trial can be especially efficient in the biomarker setting, where patients are screened for entry into different subtrials based on evolving knowledge about targeted therapies. A discussion of three recent adaptive clinical trials (BATTLE-2, I-SPY 2, and FOCUS4) highlights the issues.},
	author = {Edward L. Korn and Boris Freidlin},
	doi = {10.1093/jnci/djx013},
	issn = {14602105},
	issue = {6},
	journal = {Journal of the National Cancer Institute},
	keywords = {biological markers,experimental treatment,interim analysis,molecular targeted therapy,phase 3 clinical trials},
	month = {6},
	pmid = {28376148},
	publisher = {Oxford University Press},
	title = {Adaptive Clinical Trials: Advantages and Disadvantages of Various Adaptive Design Elements},
	volume = {109},
	url = {https://academic.oup.com/jnci/article-lookup/doi/10.1093/jnci/djx013},
	year = {2017},
}
@article{Mayeux2004,
	abstract = {Biomarkers provide a dynamic and powerful approach to understanding the spectrum of neurological disease with applications in observational and analytic epidemiology, randomized clinical trials, screening and diagnosis and prognosis. Defined as alterations in the constituents of tissues or body fluids, these markers offer the means for homogeneous classification of a disease and risk factors, and the can extend our base information about the underlying pathogenesis of disease. Biomarkers can also reflect the entire spectrum of disease from the earliest manifestations to the terminal stages. This brief review describes the major uses of biomarkers in clinical investigation. Careful assessment of the validity of biomarkers is required with respect to the stage of disease. Causes of variability in the measurement of biomarkers range from the individual to the laboratory. Issues that affect the analysis of biomarkers are discussed along with recommendations on how to deal with bias and confounding.},
	author = {Richard Mayeux},
	doi = {10.1602/neurorx.1.2.182},
	isbn = {1545-5343 (Print)\r1545-5343 (Linking)},
	issn = {1545-5343},
	journal = {NeuroRx : the journal of the American Society for Experimental NeuroTherapeutics},
	pmid = {15717018},
	title = {Biomarkers: potential uses and limitations.},
	year = {2004},
}
@bill{Pallmann2018,
	abstract = {Adaptive designs can make clinical trials more flexible by utilising results accumulating in the trial to modify the trial’s course in accordance with pre-specified rules. Trials with an adaptive design are often more efficient, informative and ethical than trials with a traditional fixed design since they often make better use of resources such as time and money, and might require fewer participants. Adaptive designs can be applied across all phases of clinical research, from early-phase dose escalation to confirmatory trials. The pace of the uptake of adaptive designs in clinical research, however, has remained well behind that of the statistical literature introducing new methods and highlighting their potential advantages. We speculate that one factor contributing to this is that the full range of adaptations available to trial designs, as well as their goals, advantages and limitations, remains unfamiliar to many parts of the clinical community. Additionally, the term adaptive design has been misleadingly used as an all-encompassing label to refer to certain methods that could be deemed controversial or that have been inadequately implemented. We believe that even if the planning and analysis of a trial is undertaken by an expert statistician, it is essential that the investigators understand the implications of using an adaptive design, for example, what the practical challenges are, what can (and cannot) be inferred from the results of such a trial, and how to report and communicate the results. This tutorial paper provides guidance on key aspects of adaptive designs that are relevant to clinical triallists. We explain the basic rationale behind adaptive designs, clarify ambiguous terminology and summarise the utility and pitfalls of adaptive designs. We discuss practical aspects around funding, ethical approval, treatment supply and communication with stakeholders and trial participants. Our focus, however, is on the interpretation and reporting of results from adaptive design trials, which we consider vital for anyone involved in medical research. We emphasise the general principles of transparency and reproducibility and suggest how best to put them into practice.},
	author = {Philip Pallmann and Alun W. Bedding and Babak Choodari-Oskooei and Munyaradzi Dimairo and Laura Flight and Lisa V. Hampson and Jane Holmes and Adrian P. Mander and Lang’o Lang'o Odondi and Matthew R. Sydes and Sofía S. Villar and James M.S. S. Wason and Christopher J. Weir and Graham M. Wheeler and Christina Yap and Thomas Jaki},
	doi = {10.1186/s12916-018-1017-7},
	isbn = {1291601810177},
	issn = {17417015},
	issue = {1},
	journal = {BMC Medicine},
	keywords = {Adaptive design,Biomedicine,Design modification,Flexible design,Interim analysis,Medicine/Public Health,Seamless design,Statistical methods,general},
	month = {12},
	pages = {29},
	pmid = {29490655},
	publisher = {BioMed Central},
	title = {Adaptive designs in clinical trials: Why use them, and how to run and report them},
	volume = {16},
	url = {https://bmcmedicine.biomedcentral.com/articles/10.1186/s12916-018-1017-7},
	year = {2018},
}
@article{Fortea2018,
	abstract = {BACKGROUND
	Diagnosis of Alzheimer's disease in Down syndrome is challenging because of the absence of validated diagnostic biomarkers. We investigated the diagnostic performance of plasma and CSF biomarkers in this population. 
	METHODS
	We did a cross-sectional study of adults aged 18 years and older with Down syndrome enrolled in a population-based health plan in Catalonia, Spain. Every person with Down syndrome assessed in the health plan was eligible to enter the Down Alzheimer Barcelona Neuroimaging Initiative, and those with a plasma or CSF sample available were included in this study. Participants underwent neurological and neuropsychological examination and blood sampling, and a subset underwent a lumbar puncture. Adults with Down syndrome were classified into asymptomatic, prodromal Alzheimer's disease, or Alzheimer's disease dementia groups by investigators masked to biomarker data. Non-trisomic controls were a convenience sample of young (23–58 years) healthy people from the Sant Pau Initiative on Neurodegeneration. Amyloid-β (Aβ)1–40, Aβ1–42, total tau (t-tau), 181-phosphorylated tau (p-tau; only in CSF), and neurofilament light protein (NfL) concentrations were measured in plasma with a single molecule array assay and in CSF with ELISA. Plasma and CSF biomarker concentrations were compared between controls and the Down syndrome clinical groups. Diagnostic performance was assessed with receiver operating characteristic curve analyses between asymptomatic participants and those with prodromal Alzheimer's disease and between asymptomatic participants and those with Alzheimer's disease dementia. 
	FINDINGS
	Between Feb 1, 2013, and Nov 30, 2017, we collected plasma from 282 participants with Down syndrome (194 asymptomatic, 39 prodromal Alzheimer's disease, 49 Alzheimer's disease dementia) and 67 controls; CSF data were available from 94 participants (54, 18, and 22, respectively) and all 67 controls. The diagnostic performance of plasma biomarkers was poor (area under the curve [AUC] between 0·53 [95% CI 0·44–0·62] and 0·74 [0·66–0·82]) except for plasma NfL concentrations, which had an AUC of 0·88 (0·82–0·93) for the differentiation of the asymptomatic group versus the prodromal Alzheimer's disease group and 0·95 (0·92–0·98) for the asymptomatic group versus the Alzheimer's disease dementia group. In CSF, except for Aβ1–40 concentrations (AUC 0·60, 95% CI 0·45–0·75), all biomarkers had a good performance in the asymptomatic versus prodromal Alzheimer's disease comparison: AUC 0·92 (95% CI 0·85–0·99) for Aβ1–42, 0·81 (0·69–0·94) for t-tau, 0·80 (0·67–0·93) for p-tau, and 0·88 (0·79–0·96) for NfL. Performance of the CSF biomarkers was optimal in the asymptomatic versus Alzheimer's disease dementia comparison (AUC ≥0·90 for all except Aβ1–40 [0·59, 0·45–0·72]). Only NfL concentrations showed a strong correlation between plasma and CSF biomarker concentrations in participants with Down syndrome (rho=0·80; p<0·0001). 
	INTERPRETATION
	Plasma NfL and CSF biomarkers have good diagnostic performance to detect Alzheimer's disease in adults with Down syndrome. Our findings support the utility of plasma NfL for the early detection of Alzheimer's disease in Down syndrome in clinical practice and clinical trials. 
	FUNDING
	Institute of Health Carlos III, Fundació La Marató de TV3, Fundació Bancaria Obra Social La Caixa, Fundació Catalana Síndrome de Down, and Fundació Víctor Grífols i Lucas.},
	author = {Juan Fortea and María Carmona-Iragui and Bessy Benejam and Susana Fernández and Laura Videla and Isabel Barroeta and Daniel Alcolea and Jordi Pegueroles and Laia Muñoz and Olivia Belbin and Mony J de Leon and Aleksandra Maleska Maceski and Christophe Hirtz and Jordi Clarimón and Sebastián Videla and Constance Delaby and Sylvain Lehmann and Rafael Blesa and Alberto Lleó},
	doi = {10.1016/S1474-4422(18)30285-0},
	issn = {1474-4422},
	issue = {10},
	journal = {The Lancet Neurology},
	month = {10},
	pages = {860-869},
	publisher = {Elsevier},
	title = {Plasma and CSF biomarkers for the diagnosis of Alzheimer's disease in adults with Down syndrome: a cross-sectional study},
	volume = {17},
	url = {https://www.sciencedirect.com/science/article/pii/S1474442218302850},
	year = {2018},
}
@article{Herbst2005,
	author = {Roy S. Herbst and Diane Prager and Robert Hermann and Lou Fehrenbacher and Bruce E. Johnson and Alan Sandler and Mark G. Kris and Hai T. Tran and Pam Klein and Xin Li and David Ramies and David H. Johnson and Vincent A. Miller},
	doi = {10.1200/JCO.2005.02.840},
	issn = {0732-183X},
	issue = {25},
	journal = {Journal of Clinical Oncology},
	month = {9},
	pages = {5892-5899},
	title = {TRIBUTE: A Phase III Trial of Erlotinib Hydrochloride (OSI-774) Combined With Carboplatin and Paclitaxel Chemotherapy in Advanced Non–Small-Cell Lung Cancer},
	volume = {23},
	url = {http://ascopubs.org/doi/10.1200/JCO.2005.02.840},
	year = {2005},
}
@article{Davies2013,
	abstract = {RATIONALE: Ivacaftor (VX-770), a cystic fibrosis transmembrane conductance regulator (CFTR) potentiator, has been shown to improve lung function, pulmonary exacerbation rate, respiratory symptoms, and weight gain compared with placebo in patients with cystic fibrosis aged 12 years or older with a G551D-CFTR mutation.\n\nOBJECTIVES: This randomized, double-blind, placebo-controlled trial evaluated ivacaftor in patients with cystic fibrosis aged 6-11 years with a G551D-CFTR mutation on at least one allele.\n\nMETHODS: Patients were randomly assigned to receive ivacaftor administered orally at 150 mg (n = 26) or placebo (n = 26) every 12 hours for 48 weeks in addition to existing prescribed cystic fibrosis therapies.\n\nMEASUREMENTS AND MAIN RESULTS: Despite near-normal mean baseline values in FEV1, patients receiving ivacaftor had a significant increase in percent predicted FEV1 from baseline through Week 24 versus placebo group (treatment effect, 12.5 percentage points; P < 0.001). Effects on pulmonary function were evident by 2 weeks, and a significant treatment effect was maintained through Week 48. Patients treated with ivacaftor gained, on average, 2.8 kg more than those receiving placebo at Week 48 (P < 0.001). The change from baseline through Week 48 in the concentration of sweat chloride, a measure of CFTR activity, with ivacaftor was -53.5 mmol/L (P < 0.001) versus placebo. The incidence of adverse events was similar in the two groups.\n\nCONCLUSIONS: In patients who are younger and healthier than those in previously studied populations, ivacaftor demonstrated a significant improvement in pulmonary function, weight, and CFTR activity compared with placebo. Clinical trial registered with www.clinicaltrials.gov (NCT00909727).},
	author = {Jane C. Davies and Claire E. Wainwright and Gerard J. Canny and Mark A. Chilvers and Michelle S. Howenstine and Anne Munck and Jochen G. Mainz and Sally Rodriguez and Haihong Li and Karl Yen and Claudia L. Ordoñez and Richard Ahrens},
	doi = {10.1164/rccm.201301-0153OC},
	issn = {1073449X},
	journal = {American Journal of Respiratory and Critical Care Medicine},
	keywords = {Cystic fibrosis,Cystic fibrosis transmembrane conductance regulato,Cystic fibrosis, pulmonary,G551D-CFTR mutation,Sweat test},
	pmid = {23590265},
	title = {Efficacy and safety of ivacaftor in patients aged 6 to 11 years with cystic fibrosis with a G551D mutation},
	year = {2013},
}
@web_page{,
	title = {Biomarker-guided trial designs (BiGTeD) - An online tool to help develop personalised medicine},
	url = {http://www.bigted.org/},
}
@article{Antoniou2017,
	abstract = {Biomarker-guided treatment is a rapidly developing area of medicine, where treatment choice is personalised according to one or more of an individual's biomarker measurements. A number of biomarker-guided trial designs have been proposed in the past decade, including both adaptive and non-adaptive trial designs which test the effectiveness of a biomarker-guided approach to treatment with the aim of improving patient health. A better understanding of them is needed as challenges occur both in terms of trial design and analysis. We have undertaken a comprehensive literature review based on an in-depth search strategy with a view to providing the research community with clarity in definition, methodology and terminology of the various biomarker-guided trial designs (both adaptive and non-adaptive designs) from a total of 211 included papers. In the present paper, we focus on non-adaptive biomarker-guided trial designs for which we have identified five distinct main types mentioned in 100 papers. We have graphically displayed each non-adaptive trial design and provided an in-depth overview of their key characteristics. Substantial variability has been observed in terms of how trial designs are described and particularly in the terminology used by different authors. Our comprehensive review provides guidance for those designing biomarker-guided trials.},
	author = {Miranta Antoniou and Ruwanthi Kolamunnage-Dona and Andrea L Jorgensen},
	doi = {10.3390/jpm7010001},
	issn = {2075-4426},
	issue = {1},
	journal = {Journal of personalized medicine},
	keywords = {biomarker-guided trial design,clinical research design,clinical trials methodology,non-adaptive trial designs,personalized medicine,phase II,phase III,predictive biomarker,prognostic biomarker,sample size},
	month = {1},
	pmid = {28125057},
	publisher = {Multidisciplinary Digital Publishing Institute  (MDPI)},
	title = {Biomarker-Guided Non-Adaptive Trial Designs in Phase II and Phase III: A Methodological Review.},
	volume = {7},
	url = {http://www.ncbi.nlm.nih.gov/pubmed/28125057 http://www.pubmedcentral.nih.gov/articlerender.fcgi?artid=PMC5374391},
	year = {2017},
}
@article{Wang2009,
	abstract = {The utility of clinical trial designs with adaptive patient enrichment is investigated in an adequate and well-controlled trial setting. The overall treatment effect is the weighted average of the treatment effects in the mutually exclusive subsets of the originally intended entire study population. The adaptive enrichment approaches permit assessment of treatment effect that may be applicable to specific nested patient (sub)sets due to heterogeneous patient characteristics and/or differential response to treatment, e.g. a responsive patient subset versus a lack of beneficial patient subset, in all patient (sub)sets studied. The adaptive enrichment approaches considered include three adaptive design scenarios: (i) total sample size fixed and with futility stopping, (ii) sample size adaptation and futility stopping, and (iii) sample size adaptation without futility stopping. We show that regardless of whether the treatment effect eventually assessed is applicable to the originally studied patient population or only to the nested patient subsets; it is possible to devise an adaptive enrichment approach that statistically outperforms one-size-fits-all fixed design approach and the fixed design with a pre-specified multiple test procedure. We emphasize the need of additional studies to replicate the finding of a treatment effect in an enriched patient subset. The replication studies are likely to need fewer number of patients because of an identified treatment effect size that is larger than the diluted overall effect size. The adaptive designs, when applicable, are along the line of efficiency consideration in a drug development program.},
	author = {Sue Jane Wang and H. M. James Hung and Robert T. O'Neill},
	doi = {10.1002/bimj.200900003},
	isbn = {1521-4036 (Electronic)\n0323-3847 (Linking)},
	issn = {03233847},
	journal = {Biometrical Journal},
	keywords = {Adaptive enrichment algorithm,Futility,Nested patient subset,Strong control of experiment-wise type I error,Weighted Z-statistic},
	pmid = {19358222},
	title = {Adaptive patient enrichment designs in therapeutic trials},
	year = {2009},
}
@article{Karuri2012,
	author = {Stella Wanjugu Karuri and Richard Simon},
	doi = {10.1002/sim.4462},
	issn = {02776715},
	issue = {10},
	journal = {Statistics in Medicine},
	keywords = {Bayesian inference,clinical trials design,predictive biomarkers,prior distribution,type I error probabilities},
	month = {5},
	pages = {901-914},
	publisher = {Wiley-Blackwell},
	title = {A two-stage Bayesian design for co-development of new drugs and companion diagnostics},
	volume = {31},
	url = {http://doi.wiley.com/10.1002/sim.4462},
	year = {2012},
}
@article{,
	abstract = {Background Large comparative clinical trials usually target a wide-range of patients population in which subgroups exist according to certain patients’ characteristics. Often, scientific knowledge or existing empirical data support the assumption that patients’ improvement is larger among certain subgroups than others. Such information can be used to design a more cost-effective clinical trial.Purpose The goal of the article is to use such information to design a more cost-effective clinical trial.Methods A two-stage sample-enrichment design strategy is proposed that begins with enrollment from certain subgroup of patients and allows the trial to be terminated for futility in that subgroup.Results Simulation studies show that the two-stage sample-enrichment strategy is cost-effective if indeed the null hypothesis of no treatment improvement is true, as also so illustrated with data from a completed trial of calcium to prevent preeclampsia.Limitations Feasibility of the proposed enrichment design relies on...},
	author = {Aiyi Aiyi Liu and Chunling Chunling Liu and Qizhai Qizhai Li and Kai F Yu and Vivian W Yuan},
	doi = {10.1177/1740774510378695},
	issn = {1740-7745},
	issue = {5},
	journal = {Clinical Trials: Journal of the Society for Clinical Trials},
	month = {10},
	pages = {537-545},
	publisher = {SAGE PublicationsSage UK: London, England},
	title = {A threshold sample-enrichment approach in a clinical trial with heterogeneous subpopulations},
	volume = {7},
	url = {http://journals.sagepub.com/doi/10.1177/1740774510378695},
	year = {2010},
}
@article{Wason2012,
	author = {James M. S. Wason and Thomas Jaki},
	doi = {10.1002/sim.5513},
	issn = {02776715},
	issue = {30},
	journal = {Statistics in Medicine},
	keywords = {multi‐arm multi‐stage trials,optimal allocation,optimal design,simulated annealing},
	month = {12},
	pages = {4269-4279},
	publisher = {Wiley-Blackwell},
	title = {Optimal design of multi-arm multi-stage trials},
	volume = {31},
	url = {http://doi.wiley.com/10.1002/sim.5513},
	year = {2012},
}
@article{Parmar2008,
	author = {M. K. B. Parmar and F. M.- S. Barthel and M. Sydes and R. Langley and R. Kaplan and E. Eisenhauer and M. Brady and N. James and M. A. Bookman and A.-M. Swart and W. Qian and P. Royston},
	doi = {10.1093/jnci/djn267},
	issn = {0027-8874},
	issue = {17},
	journal = {JNCI Journal of the National Cancer Institute},
	keywords = {arm,cancer,developmental stages,outcome measures},
	month = {9},
	pages = {1204-1214},
	publisher = {Oxford University Press},
	title = {Speeding up the Evaluation of New Agents in Cancer},
	volume = {100},
	url = {https://academic.oup.com/jnci/article-lookup/doi/10.1093/jnci/djn267},
	year = {2008},
}
@article{Wang2007,
	abstract = {With the advances in human genomic/genetic studies, the clinical trial community gradually recognizes that phenotypically homogeneous patients may be heterogeneous at the genomic level. The genomic technology brings a possible avenue for developing a genomic (composite) biomarker to predict a genomically responsive patient subset that may have a (much) higher likelihood of benefiting from a treatment. Randomized controlled trial is the mainstay to provide scientifically convincing evidence of a purported effect a new treatment may demonstrate. In conventional clinical trials, the primary clinical hypothesis pertains to the therapeutic effect in all patients who are eligible for the study defined by the primary efficacy endpoint. The aspect of one-size-fits-all surrounding the conventional design has been challenged, particularly when the diseases may be heterogeneous due to observable clinical characteristics and/or unobservable underlying the genomic characteristics. Extension from the conventional single population design objective to an objective that encompasses two possible patient populations will allow more informative evaluation in the patients having different degrees of responsiveness to medication. Building in conventional clinical trials, an additional genomic objective can generate an appealing conceptual framework from the patient's perspective in addressing personalized medicine in well-controlled clinical trials. There are many perceived benefits of personalized medicine that are based on the notion of being genomically proactive in the identification of disease and prevention of disease or recurrence. In this paper, we show that an adaptive design approach can be constructed to study a clinical hypothesis of overall treatment effect and a hypothesis of treatment effect in a genomic subset more efficiently than the conventional non-adaptive approach.},
	author = {Sue-Jane Wang and Robert T. O'Neill and H. M. James Hung},
	doi = {10.1002/pst.300},
	isbn = {1539-1604},
	issn = {15391604},
	issue = {3},
	journal = {Pharmaceutical Statistics},
	keywords = {adaptive design,alpha allocation,effect size ratio,futility,genomic composite biomarker,prevalence},
	month = {7},
	pages = {227-244},
	pmid = {17688238},
	publisher = {Wiley-Blackwell},
	title = {Approaches to evaluation of treatment effect in randomized clinical trials with genomic subset},
	volume = {6},
	url = {http://doi.wiley.com/10.1002/pst.300},
	year = {2007},
}
@article{Johnston2009,
	abstract = {Purpose: Cross-talk between human epidermal growth factor receptors and hormone receptor pathways may cause endocrine resistance in breast cancer. This trial evaluated the effect of adding lapatinib, a dual tyrosine kinase inhibitor blocking epidermal growth factor receptor and human epidermal growth factor receptor 2 (HER2), to the aromatase inhibitor letrozole as first-line treatment of hormone receptor (HR) -positive metastatic breast cancer (MBC). Patients and Methods: Postmenopausal women with HR-positive MBC were randomly assigned to daily letrozole (2.5 mg orally) plus lapatinib (1,500 mg orally) or letrozole and placebo. The primary end point was progression-free survival (PFS) in the HER2-positive population. Results: In HR-positive, HER2-positive patients (n = 219), addition of lapatinib to letrozole significantly reduced the risk of disease progression versus letrozole-placebo (hazard ratio [HR] = 0.71; 95% CI, 0.53 to 0.96; P = .019); median PFS was 8.2 v 3.0 months, respectively. Clinical benefit (responsive or stable disease > 6 months) was significantly greater for lapatinib-letrozole versus letrozole-placebo (48% v 29%, respectively; odds ratio [OR] = 0.4; 95% CI, 0.2 to 0.8; P = .003). Patients with centrally confirmed HR-positive, HER2-negative tumors (n = 952) had no improvement in PFS. A preplanned Cox regression analysis identified prior antiestrogen therapy as a significant factor in the HER2-negative population; a nonsignificant trend toward prolonged PFS for lapatinib-letrozole was seen in patients who experienced relapse less than 6 months since prior tamoxifen discontinuation (HR = 0.78; 95% CI, 0.57 to 1.07; P = .117). Grade 3 or 4 adverse events were more common in the lapatinib-letrozole arm versus letrozole-placebo arm (diarrhea, 10% v 1%; rash, 1% v 0%, respectively), but they were manageable. Conclusion: This trial demonstrated that a combined targeted strategy with letrozole and lapatinib significantly enhances PFS and clinical benefit rates in patients with MBC that coexpresses HR and HER2.  2009 by American Society of Clinical Oncology.},
	author = {Stephen R D Johnston and John Pippen and Xavier B Pivot and Mikhail Lichinitser and Saeed Sadeghi and Veronique Véronique Veronique Dieras and Henry Leonidas Gomez and Gilles Romieu and Alexey Manikhas and M. John Kennedy and Michael F. Press and Julie Maltzman and Allison Florance and Lisa O'Rourke and Cristina Oliva and Steven Stein and Mark D Pegram},
	doi = {10.1200/JCO.2009.23.3734},
	isbn = {0732-183X},
	issn = {0732183X},
	journal = {Journal of Clinical Oncology},
	keywords = {80 and over,Adult,Aged,Antineoplastic Agents,Antineoplastic Combined Chemotherapy Protocols,Antineoplastic Combined Chemotherapy Protocols: ad,Biological,Biological: analysis,Biological: genetics,Breast Neoplasms,Breast Neoplasms: drug therapy,Breast Neoplasms: metabolism,Breast Neoplasms: mortality,Breast Neoplasms: pathology,Carcinoma,Carcinoma: drug therapy,Carcinoma: metabolism,Carcinoma: mortality,Carcinoma: pathology,Carcinoma: secondary,Disease-Free Survival,Dose-Response Relationship,Double-Blind Method,Drug,Drug Administration Schedule,Estrogen,Estrogen: genetics,Estrogen: metabolism,Female,Hormonal,Hormonal: administration &,Hormonal: adverse effects,Humans,Kaplan-Meier Estimate,Maximum Tolerated Dose,Middle Aged,Neoplasm Invasiveness,Neoplasm Invasiveness: pathology,Neoplasm Staging,Nitriles,Nitriles: administration & dosage,Nitriles: adverse effects,Postmenopause,Postmenopause: drug effects,Progesterone,Progesterone: genetics,Progesterone: metabolism,Prognosis,Proportional Hazards Models,Quinazolines,Quinazolines: administration & dosage,Quinazolines: adverse effects,Receptor,Receptors,Risk Assessment,Survival Analysis,Treatment Outcome,Triazoles,Triazoles: administration & dosage,Triazoles: adverse effects,Tumor Markers,erbB-2,erbB-2: genetics,erbB-2: metabolism},
	pmid = {19786658},
	title = {Lapatinib combined with letrozole versus letrozole and placebo as first-line therapy for postmenopausal hormone receptor - Positive metastatic breast cancer},
	year = {2009},
}
@article{Wang2008,
	abstract = {In the early to late phases of conventional clinical trials, improvement of disease status at study baseline is the anchor of an effective treatment measured by therapeutic response. These population-based clinical trials do not formally account for disease-associated marker genotype or genome-associated therapeutic response. We discuss alternative study designs in pharmacogenomic or pharmacogenetic clinical trials for genomic or genetic biomarker development, and for formally assessing the clinical utility of genomic or genetic (composite) biomarkers. A two-stage adaptive strategy from completed, ongoing or prospectively planned pharmacogenomic or pharmacogenetic clinical trials is described for development of a genomic or genetic biomarker. We present two types of adaptive design: (1) the genomic biomarker is developed external to the clinical trial, which is designed for treatment effect inference; and (2) first-stage data are used to explore a genomic biomarker, but statistical inference of treatment effect in the genomically or genetically defined biomarker subset is only performed at the second stage of the same trial. When the null hypothesis of no treatment effect in all randomized patients and the genomic patient subset are prospectively specified, we compare the statistical power between fixed and adaptive designs. We also compare the two types of adaptive design. Results from simulation studies showed that adaptive design is more powerful than fixed design for those genomic or genetic biomarkers whose clinical utility is predictive of treatment effect. Pursuit of adaptive design gains at least 20% to more than 30% genomic patient subset power when the genomic biomarker status is readily usable at study initiation, in comparison to when it is explored using the first-stage data of the same clinical trial. In exploratory studies, adaptive strategy provides wide flexibility in the process of genomic or genetic biomarker development. In contrast, an adaptive design trial that employs limited flexibility, and is an adequate and well-controlled investigation, has a greater power gain than a fixed design trial, in which the genomic biomarker is capable of predicting treatment effects that pertain only to the prespecified genomic or genetic patient subset.},
	author = {Sue-Jane Wang},
	doi = {10.1016/S0929-6646(09)60005-X},
	issn = {09296646},
	issue = {12},
	journal = {Journal of the Formosan Medical Association},
	month = {12},
	pages = {S19-S27},
	pmid = {19129042},
	publisher = {Elsevier},
	title = {Utility of Adaptive Strategy and Adaptive Design for Biomarker-facilitated Patient Selection in Pharmacogenomic or Pharmacogenetic Clinical Development Program},
	volume = {107},
	url = {https://www.sciencedirect.com/science/article/pii/S092966460960005X},
	year = {2008},
}
@inproceedings{Simon2010,
	abstract = {BACKGROUND: Developments in biotechnology and genomics have increased the focus of biostatisticians on prediction problems. This has led to many exciting developments for predictive modeling where the number of variables is larger than the number of cases. Heterogeneity of human diseases and new technology for characterizing them presents new opportunities and challenges for the design and analysis of clinical trials. PURPOSE: In oncology, treatment of broad populations with regimens that do not benefit most patients is less economically sustainable with expensive molecularly targeted therapeutics. The established molecular heterogeneity of human diseases requires the development of new paradigms for the design and analysis of randomized clinical trials as a reliable basis for predictive medicine [Simon R. An agenda for clinical trials: clinical trials in the genomic era. Clin Trials 2004; 1:468-70, Simon R. New challenges for 21st century clinical trials. Clin Trials 2007; 4: 167-9.]. RESULTS: We have reviewed prospective designs for the development of new therapeutics with candidate predictive biomarkers. We have also outlined a prediction based approach to the analysis of randomized clinical trials that both preserves the type I error and provides a reliable internally validated basis for predicting which patients are most likely or unlikely to benefit from the new regimen. CONCLUSIONS: Developing new treatments with predictive biomarkers for identifying the patients who are most likely or least likely to benefit makes drug development more complex. But for many new oncology drugs it is the only science based approach and should increase the chance of success. It may also lead to more consistency in results among trials and has obvious benefits for reducing the number of patients who ultimately receive expensive drugs which expose them risks of adverse events but no benefit. This approach also has great potential value for controlling societal expenditures on health care. Development of treatments with predictive biomarkers requires major changes in the standard paradigms for the design and analysis of clinical trials. Some of the key assumptions upon which current methods are based are no longer valid. In addition to reviewing a variety of new clinical trial designs for co-development of treatments and predictive biomarkers, we have outlined a prediction based approach to the analysis of randomized clinical trials. This is a very structured approach whose use requires careful prospective planning. It requires further development but may serve as a basis for a new generation of predictive clinical trials which provide the kinds of reliable individualized information which physicians and patients have long sought, but which have not been available from the past use of post-hoc subset analysis.},
	author = {Richard Simon},
	doi = {10.1177/1740774510366454},
	isbn = {1740-7753 (Electronic)\n1740-7745 (Linking)},
	issn = {17407745},
	journal = {Clinical Trials},
	pmid = {20338899},
	title = {Clinical trials for predictive medicine: New challenges and paradigms},
	year = {2010},
}
@generic{Lin2013,
	abstract = {A class-imbalanced classifier is a decision rule to predict the class membership of new samples from an available data set where the class sizes differ considerably. When the class sizes are very different, most standard classification algorithms may favor the larger (majority) class resulting in poor accuracy in the minority class prediction. A class-imbalanced classifier typically modifies a standard classifier by a correction strategy or by incorporating a new strategy in the training phase to account for differential class sizes. This article reviews and evaluates some most important methods for class prediction of high-dimensional imbalanced data. The evaluation addresses the fundamental issues of the class-imbalanced classification problem: imbalance ratio, small disjuncts and overlap complexity, lack of data and feature selection. Four class-imbalanced classifiers are considered. The four classifiers include three standard classification algorithms each coupled with an ensemble correction strategy and one support vector machines (SVM)-based correction classifier. The three algorithms are (i) diagonal linear discriminant analysis (DLDA), (ii) random forests (RFs) and (ii) SVMs. The SVM-based correction classifier is SVM threshold adjustment (SVM-THR). A Monte-Carlo simulation and five genomic data sets were used to illustrate the analysis and address the issues. The SVM-ensemble classifier appears to perform the best when the class imbalance is not too severe. The SVM-THR performs well if the imbalance is severe and predictors are highly correlated. The DLDA with a feature selection can perform well without using the ensemble correction.},
	author = {Wei Jiun Lin and James J. Chen},
	doi = {10.1093/bib/bbs006},
	isbn = {1477-4054},
	issn = {14675463},
	journal = {Briefings in Bioinformatics},
	keywords = {Class-imbalanced prediction,Feature selection,Lack of data,Performance metrics,Threshold adjustment,Under-sampling ensemble},
	pmid = {22408190},
	title = {Class-imbalanced classifiers for high-dimensional data},
	year = {2013},
}
@bill{Beckman2011,
	abstract = {The future of drug development in oncology lies in identifying subsets of patients who will benefit from particular therapies, using predictive biomarkers. These technologies offer hope of enhancing the value of cancer medicines and reducing the size, cost and failure rates of clinical trials. However, examples of the failure of predictive biomarkers also exist. In these cases the use of biomarkers increased the costs, complexity and duration of clinical trials, and narrowed the treated population unnecessarily. Here, we present methods to adaptively integrate predictive biomarkers into clinical programmes in a data-driven manner, wherein these biomarkers are emphasized in exact proportion to the evidence supporting their clinical predictive value. The resulting programme demands value from predictive biomarkers and is designed to optimally harvest this value for oncology drug development.},
	author = {Robert A. Beckman and Jason Clark and Cong Chen},
	doi = {10.1038/nrd3550},
	isbn = {0968487971},
	issn = {14741776},
	issue = {10},
	journal = {Nature Reviews Drug Discovery},
	keywords = {Biomarkers,Cancer,Clinical trials,Diagnostics,Drug development,Predictive markers},
	month = {10},
	pages = {735-748},
	pmid = {21959287},
	publisher = {Nature Publishing Group},
	title = {Integrating predictive biomarkers and classifiers into oncology clinical development programmes},
	volume = {10},
	url = {http://www.nature.com/articles/nrd3550},
	year = {2011},
}
@article{Cambon2017,
	abstract = {© 2017 Taylor  &  Francis Group, LLC. Traditional phase III clinical trials are powered to detect an overall treatment effect. However, it has increasingly been shown that many treatments are effective only for a subset of a population. The adaptive signature design uses genomic/proteomic information to prospectively predict a subset of patients more sensitive to treatment. Tests for overall treatment effect and for treatment effect in the predicted subset are conducted. In this work properties of the adaptive signature design are investigated through simulation. It was found that models which excluded expression main effect terms had higher empirical power than models which included them.},
	author = {A. C. Cambon and K. B. Baumgartner and G. N. Brock and N. G.F. F. Cooper and D. Wu and S. N. Rai},
	doi = {10.1080/03610918.2016.1275690},
	issn = {0361-0918},
	issue = {10},
	journal = {Communications in Statistics - Simulation and Computation},
	keywords = {Adaptive signature design,classification,dimension reduction,interaction,machine learning},
	month = {11},
	pages = {8233-8250},
	title = {Properties of adaptive clinical trial signature design in the presence of gene and gene-treatment interaction},
	volume = {46},
	url = {https://www.tandfonline.com/doi/full/10.1080/03610918.2016.1275690},
	year = {2017},
}
@article{Stallard2014,
	abstract = {Growing interest in stratified medicine is leading to increasing importance of subgroup analyses in confirmatory clinical trials. Conventionally, confirmatory clinical trials either focus on a subgroup identified in advance or assess subgroup effects once the trial is completed. The focus of this article is methodology for adaptive clinical trials that both identify whether a treatment is particularly effective in a predefined subgroup, potentially enabling alteration of recruitment, and assess the effectiveness in the subgroup and/or whole population. Methods for such adaptive trials are described and compared, and the logistical and regulatory issues associated with such approaches are discussed.},
	author = {Nigel Stallard and Thomas Hamborg and Nicholas Parsons and Tim Friede},
	doi = {10.1080/10543406.2013.857238},
	issn = {10543406},
	journal = {Journal of Biopharmaceutical Statistics},
	keywords = {Adaptive signature design,Stratified medicine,Subgroup analysis,Targeted therapy},
	pmid = {24392984},
	title = {Adaptive designs for confirmatory clinical trials with subgroup selection},
	year = {2014},
}
@article{Chen2014,
	abstract = {Predictive biomarkers are used to develop (binary) classifiers to identify patients as either good or poor candidates for clinical decision to optimize treatment selection. Ideally, these candidate biomarkers have been well studied in the phase II developmental stage, the performance characteristics of the classifier are well established in one or more retrospective validation, and the assay and predictive performance are reproducible and robust experimentally and analytically. However, completely phase II validated biomarkers for uses in phase III trial are often unavailable. Adaptive signature design (ASD) combines the biomarker identification and classifier development to the selection of candidate patients and a statistical test for treatment effect on the selected patient subgroup for phase III clinical trials. Biomarker-adaptive designs identify the most suitable target subpopulations, based on clinical observations or known biomarkers, and evaluate the effectiveness of the treatment on that subpopulation in a statistically valid manner. This review is concerned with statistical aspects in the biomarker adaptive design for randomized clinical trials. Statistical issues include the interaction test to identify predictive biomarkers, subgroup analysis, multiple testing and false discovery rate (FDR), classification of imbalanced class size data, sample size and power, and validation of the classification model.},
	author = {James J. Chen and Tzu-Pin Lu and Dung-Tsa Chen and Sue-Jane Wang},
	doi = {10.3978/j.issn.2218-676X.2014.05.04},
	isbn = {2219-6803},
	issn = {2218-676X},
	issue = {3},
	journal = {Translational Cancer Research},
	keywords = {04,05,08,10,2014,2218-676x,3978,accepted for publication may,adaptive signature design,analysis,asd,classification,doi,issn,j,personalized medicine,predictive classifier,subgroup,subgroup identification,submitted mar 17},
	pages = {279-292},
	title = {Biomarker adaptive designs in clinical trials},
	volume = {3},
	url = {http://tcr.amegroups.com/article/view/2551/html},
	year = {2014},
}
@generic{Noble2009,
	abstract = {When prioritizing hits from a high-throughput experiment, it is important to correct for random events that falsely appear significant. How is this done and what methods should be used?},
	author = {William S. Noble},
	doi = {10.1038/nbt1209-1135},
	isbn = {1546-1696 (Electronic)\n1087-0156 (Linking)},
	issn = {10870156},
	journal = {Nature Biotechnology},
	pmid = {20010596},
	title = {How does multiple testing correction work?},
	year = {2009},
}
@book{Simon2013,
	author = {Richard M. Simon},
	city = {Cambridge},
	doi = {10.1017/CBO9781139026451},
	isbn = {9781139026451},
	publisher = {Cambridge University Press},
	title = {Genomic Clinical Trials and Predictive Medicine},
	url = {http://ebooks.cambridge.org/ref/id/CBO9781139026451},
	year = {2013},
}
@book{,
	abstract = {An emerging clinical trials paradigm for predictive medicine involves the development of molecular diagnostics to enable the prediction of the effects of treatment or outcomes of individual patients. This book offers statistical guidance on conducting clinical trials for predictive medicine. It covers statistical topics relevant to the main clinical research phases for developing molecular diagnostics and therapeutics. The book explains how to identify molecular biomarkers using DNA microarrays, validate the developed biomarkers, and confirm their clinical utility in randomized clinical trials. Section 1. Introductory overview -- section 2. Early clinical trials using biomarkers -- section 3. Phase III randomized clinical trials using biomarkers -- section 4. Analysis of high-dimensional data and genomic signature developments -- section 5. Randomized trials with biomarker development and validation -- section 6. Evaluation of surrogate biomarkers.},
	author = {Shigeyuki Matsui and Marc E. Buyse and Richard M. Simon},
	isbn = {9781466558151},
	title = {Design and analysis of clinical trials for predictive medicine},
}
@article{Ledford2018,
	author = {Heidi Ledford and Holly Else and Matthew Warren},
	doi = {10.1038/d41586-018-06751-0},
	issn = {0028-0836},
	issue = {7725},
	journal = {Nature},
	month = {10},
	pages = {20-21},
	title = {Cancer immunologists scoop medicine Nobel prize},
	volume = {562},
	url = {http://www.nature.com/articles/d41586-018-06751-0},
	year = {2018},
}
@article{Tajik2013,
	abstract = {There is an increasing interest in the evaluation of prognostic and predictive biomarkers for personalizing cancer care. The literature on the trial designs for evaluation of these markers is diverse and there is no consensus in the classification or nomenclature. We set this study to review the literature systematically, to identify the proposed trial designs, and to develop a classification scheme. We searched MEDLINE, EMBASE, Cochrane Methodology Register, and MathSciNet up to January 2013 for articles describing these trial designs. In each eligible article, we identified the trial designs presented and extracted the term used for labeling the design, components of patient flow (marker status of eligible participants, intervention, and comparator), study questions, and analysis plan. Our search strategy resulted in 88 eligible articles, wherein 315 labels had been used by authors in presenting trial designs; 134 of these were unique. By analyzing patient flow components, we could classify the 134 unique design labels into four basic patient flow categories, which we labeled with the most frequently used term: single-arm, enrichment, randomize-all, and biomarker-strategy designs. A fifth category consists of combinations of the other four patient flow categories. Our review showed that a considerable number of labels has been proposed for trial designs evaluating prognostic and predictive biomarkers which, based on patient flow elements, can be classified into five basic categories. The classification system proposed here could help clinicians and researchers in designing and interpreting trials evaluating predictive biomarkers, and could reduce confusion in labeling and reporting.},
	author = {Parvin Tajik and Aleiko H Zwinderman and Ben W Mol and Patrick M Bossuyt},
	doi = {10.1158/1078-0432.CCR-12-3722},
	issn = {1078-0432},
	journal = {Clinical cancer research : an official journal of the American Association for Cancer Research},
	keywords = {Clinical Trials as Topic,Humans,Individualized Medicine,Neoplasms,Neoplasms: drug therapy,Neoplasms: genetics,Neoplasms: pathology,Research Design},
	pmid = {23788580},
	title = {Trial designs for personalizing cancer care: a systematic review and classification.},
	year = {2013},
}
@article{Simon2010,
	abstract = {Physicians need improved tools for selecting treatments for individual patients. Many diagnostic entities hat were traditionally viewed as individual diseases are heterogeneous in their molecular pathogenesis and treatment responsiveness. This results in the treatment of many patients with ineffective drugs, incursion of substantial medical costs for the treatment of patients who do not benefit and the conducting of large clinical trials to identify small, average treatment benefits for heterogeneous groups of patients. In oncology, new genomic technologies provide powerful tools for the selection of patients who require systemic treatment and are most (or least) likely to benefit from a molecularly targeted therapeutic. In the large amount of literature on biomarkers, there is considerable uncertainty and confusion regarding the specifics involved in the development and evaluation of prognostic and predictive biomarker diagnostics. There is a lack of appreciation that the development of drugs with compan...},
	author = {Richard Simon},
	doi = {10.2217/pme.09.49},
	issn = {1741-0541},
	issue = {1},
	journal = {Personalized Medicine},
	keywords = {adaptive design,biomarker,clinical trial design,predictive,prognostic,validation},
	month = {1},
	pages = {33-47},
	publisher = { Future Medicine Ltd London, UK },
	title = {Clinical trial designs for evaluating the medical utility of prognostic and predictive biomarkers in oncology},
	volume = {7},
	url = {https://www.futuremedicine.com/doi/10.2217/pme.09.49},
	year = {2010},
}
@article{Zhang2003,
	author = {Li Zhang and Zheng Gang Zhang and Rui Lan Zhang and Mei Lu and Michael Krams and Michael Chopp},
	doi = {10.1161/01.STR.0000077016.55891.2E},
	issn = {0039-2499},
	issue = {7},
	journal = {Stroke},
	month = {7},
	pages = {1790-1795},
	title = {Effects of a Selective CD11b/CD18 Antagonist and Recombinant Human Tissue Plasminogen Activator Treatment Alone and in Combination in a Rat Embolic Model of Stroke},
	volume = {34},
	url = {https://www.ahajournals.org/doi/10.1161/01.STR.0000077016.55891.2E},
	year = {2003},
}
@article{Schellinger2003,
	author = {Peter D. Schellinger and Jochen B. Fiebach and Werner Hacke},
	doi = {10.1161/01.STR.0000051504.10095.9C},
	issn = {0039-2499},
	issue = {2},
	journal = {Stroke},
	month = {2},
	pages = {575-583},
	title = {Imaging-Based Decision Making in Thrombolytic Therapy for Ischemic Stroke},
	volume = {34},
	url = {https://www.ahajournals.org/doi/10.1161/01.STR.0000051504.10095.9C},
	year = {2003},
}
@article{Lees2003,
	author = {Kennedy R. Lees and Hans-Christoph Diener and Kjell Asplund and Michael Krams},
	doi = {10.1161/01.STR.0000078563.72650.61},
	issn = {0039-2499},
	issue = {7},
	journal = {Stroke},
	month = {7},
	pages = {1704-1709},
	title = {UK-279,276, a Neutrophil Inhibitory Glycoprotein, in Acute Stroke},
	volume = {34},
	url = {https://www.ahajournals.org/doi/10.1161/01.STR.0000078563.72650.61},
	year = {2003},
}
@article{Hamada2003,
	author = {Jun-ichiro Hamada and Yutaka Kai and Motohiro Morioka and Shigetoshi Yano and Takamasa Mizuno and Teruyuki Hirano and Kiyoshi Kazekawa and Yukitaka Ushio},
	doi = {10.1161/01.STR.0000094731.63690.FF},
	issn = {0039-2499},
	issue = {11},
	journal = {Stroke},
	month = {11},
	pages = {2549-2554},
	title = {Effect on Cerebral Vasospasm of Coil Embolization Followed by Microcatheter Intrathecal Urokinase Infusion Into the Cisterna Magna},
	volume = {34},
	url = {https://www.ahajournals.org/doi/10.1161/01.STR.0000094731.63690.FF},
	year = {2003},
}
@article{Hesse2014,
	author = {Kerrick Hesse and Rachael L. Fulton and Azmil H. Abdul-Rahim and Kennedy R. Lees and A.V. Alexandrov and P.W. Bath and E. Bluhmki and L. Claesson and J. Curram and S.M. Davis and G. Donnan and H.C. Diener and M. Fisher and B. Gregson and J. Grotta and W. Hacke and M.G. Hennerici and M. Hommel and M. Kaste and P. Lyden and J. Marler and K. Muir and R. Sacco and A. Shuaib and P. Teal and N.G. Wahlgren and S. Warach and C. Weimar},
	doi = {10.1161/STROKEAHA.114.005845},
	issn = {0039-2499},
	issue = {9},
	journal = {Stroke},
	month = {9},
	pages = {2677-2682},
	title = {Characteristic Adverse Events and Their Incidence Among Patients Participating in Acute Ischemic Stroke Trials},
	volume = {45},
	url = {https://www.ahajournals.org/doi/10.1161/STROKEAHA.114.005845},
	year = {2014},
}
@article{Planas2018,
	author = {Anna M. Planas},
	doi = {10.1161/STROKEAHA.118.021474},
	issn = {0039-2499},
	issue = {9},
	journal = {Stroke},
	month = {9},
	pages = {2261-2267},
	title = {Role of Immune Cells Migrating to the Ischemic Brain},
	volume = {49},
	url = {https://www.ahajournals.org/doi/10.1161/STROKEAHA.118.021474},
	year = {2018},
}
@article{Gu2012,
	author = {Lijuan Gu and Xiaoxing Xiong and Hongfei Zhang and Baohui Xu and Gary K. Steinberg and Heng Zhao},
	doi = {10.1161/STROKEAHA.112.656611},
	issn = {0039-2499},
	issue = {7},
	journal = {Stroke},
	month = {7},
	pages = {1941-1946},
	title = {Distinctive Effects of T Cell Subsets in Neuronal Injury Induced by Cocultured Splenocytes In Vitro and by In Vivo Stroke in Mice},
	volume = {43},
	url = {https://www.ahajournals.org/doi/10.1161/STROKEAHA.112.656611},
	year = {2012},
}
@article{Frieler2011,
	author = {Ryan A. Frieler and He Meng and Sheng Zhong Duan and Stefan Berger and Günther Schütz and Yangdong He and Guohua Xi and Michael M. Wang and Richard M. Mortensen},
	doi = {10.1161/STROKEAHA.110.598441},
	issn = {0039-2499},
	issue = {1},
	journal = {Stroke},
	month = {1},
	pages = {179-185},
	title = {Myeloid-Specific Deletion of the Mineralocorticoid Receptor Reduces Infarct Volume and Alters Inflammation During Cerebral Ischemia},
	volume = {42},
	url = {https://www.ahajournals.org/doi/10.1161/STROKEAHA.110.598441},
	year = {2011},
}
@article{Jauch2013,
	author = {Edward C. Jauch and Jeffrey L. Saver and Harold P. Adams and Askiel Bruno and J.J. (Buddy) Connors and Bart M. Demaerschalk and Pooja Khatri and Paul W. McMullan and Adnan I. Qureshi and Kenneth Rosenfield and Phillip A. Scott and Debbie R. Summers and David Z. Wang and Max Wintermark and Howard Yonas},
	doi = {10.1161/STR.0b013e318284056a},
	issn = {0039-2499},
	issue = {3},
	journal = {Stroke},
	month = {3},
	pages = {870-947},
	title = {Guidelines for the Early Management of Patients With Acute Ischemic Stroke},
	volume = {44},
	url = {https://www.ahajournals.org/doi/10.1161/STR.0b013e318284056a},
	year = {2013},
}
@article{Ginsberg2009,
	author = {M. D. Ginsberg},
	doi = {10.1161/STROKEAHA.108.528877},
	issn = {0039-2499},
	issue = {3, Supplement 1},
	journal = {Stroke},
	month = {3},
	pages = {S111-S114},
	title = {Current Status of Neuroprotection for Cerebral Ischemia: Synoptic Overview},
	volume = {40},
	url = {http://stroke.ahajournals.org/cgi/doi/10.1161/STROKEAHA.108.528877},
	year = {2009},
}
@article{Donnan2008,
	author = {Geoffrey A. Donnan},
	doi = {10.1161/STROKEAHA.107.493296},
	issn = {0039-2499},
	issue = {1},
	journal = {Stroke},
	month = {1},
	pages = {242-242},
	title = {The 2007 Feinberg Lecture},
	volume = {39},
	url = {https://www.ahajournals.org/doi/10.1161/STROKEAHA.107.493296},
	year = {2008},
}
@article{,
	author = {Joachim Röther},
	doi = {10.1161/STROKEAHA.107.494799},
	issn = {0039-2499},
	issue = {2},
	journal = {Stroke},
	month = {2},
	pages = {523-524},
	title = {Neuroprotection Does Not Work!},
	volume = {39},
	url = {https://www.ahajournals.org/doi/10.1161/STROKEAHA.107.494799},
	year = {2008},
}
@article{Buck2008,
	author = {Brian H. Buck and David S. Liebeskind and Jeffrey L. Saver and Oh Young Bang and Susan W. Yun and Sidney Starkman and Latisha K. Ali and Doojin Kim and J. Pablo Villablanca and Noriko Salamon and Tannaz Razinia and Bruce Ovbiagele},
	doi = {10.1161/STROKEAHA.107.490128},
	issn = {0039-2499},
	issue = {2},
	journal = {Stroke},
	month = {2},
	pages = {355-360},
	title = {Early Neutrophilia Is Associated With Volume of Ischemic Tissue in Acute Stroke},
	volume = {39},
	url = {https://www.ahajournals.org/doi/10.1161/STROKEAHA.107.490128},
	year = {2008},
}
@article{,
	author = {Inke R. König and Andreas Ziegler and Erich Bluhmki and Werner Hacke and Philip M.W. Bath and Ralph L. Sacco and Hans C. Diener and Christian Weimar},
	doi = {10.1161/STROKEAHA.107.505867},
	issn = {0039-2499},
	issue = {6},
	journal = {Stroke},
	month = {6},
	pages = {1821-1826},
	title = {Predicting Long-Term Outcome After Acute Ischemic Stroke},
	volume = {39},
	url = {https://www.ahajournals.org/doi/10.1161/STROKEAHA.107.505867},
	year = {2008},
}
@article{Gee2007,
	author = {J. Michael Gee and Angela Kalil and Connor Shea and Kyra J. Becker},
	doi = {10.1161/01.STR.0000248425.59176.7b},
	issn = {0039-2499},
	issue = {2},
	journal = {Stroke},
	month = {2},
	pages = {783-788},
	title = {Lymphocytes},
	volume = {38},
	url = {https://www.ahajournals.org/doi/10.1161/01.STR.0000248425.59176.7b},
	year = {2007},
}
@article{Baird2006,
	author = {Alison E. Baird},
	doi = {10.1161/CIRCULATIONAHA.105.620732},
	issn = {0009-7322},
	issue = {17},
	journal = {Circulation},
	month = {5},
	pages = {2035-2036},
	title = {The Forgotten Lymphocyte},
	volume = {113},
	url = {https://www.ahajournals.org/doi/10.1161/CIRCULATIONAHA.105.620732},
	year = {2006},
}
@article{Ho2005,
	author = {Prahlad W. Ho and David C. Reutens and Thanh G. Phan and Peter M. Wright and Romesh Markus and Indra Indra and Dennis Young and Geoffrey A. Donnan},
	doi = {10.1161/01.STR.0000189748.52500.a7},
	issn = {0039-2499},
	issue = {12},
	journal = {Stroke},
	month = {12},
	pages = {2742-2744},
	title = {Is White Matter Involved in Patients Entered into Typical Trials of Neuroprotection?},
	volume = {36},
	url = {https://www.ahajournals.org/doi/10.1161/01.STR.0000189748.52500.a7},
	year = {2005},
}
@article{Donnan2005,
	author = {Geoffrey A. Donnan and Stephen M. Davis},
	doi = {10.1161/01.STR.0000179042.06535.2f},
	issn = {0039-2499},
	issue = {10},
	journal = {Stroke},
	month = {10},
	pages = {2326-2326},
	title = {Stroke Drug Development},
	volume = {36},
	url = {https://www.ahajournals.org/doi/10.1161/01.STR.0000179042.06535.2f},
	year = {2005},
}
@article{Donnan2005,
	author = {Geoffrey A. Donnan and Stephen M. Davis and John Ludbrook},
	doi = {10.1161/01.STR.0000170640.09580.fb},
	issn = {0039-2499},
	issue = {7},
	journal = {Stroke},
	month = {7},
	pages = {1623-1624},
	title = {The Bayesian Principle},
	volume = {36},
	url = {https://www.ahajournals.org/doi/10.1161/01.STR.0000170640.09580.fb},
	year = {2005},
}
@article{Fisher2005,
	author = {Marc Fisher},
	doi = {10.1161/01.STR.0000173403.60553.27},
	issn = {0039-2499},
	issue = {8},
	journal = {Stroke},
	month = {8},
	pages = {1808-1813},
	title = {Enhancing the Development and Approval of Acute Stroke Therapies},
	volume = {36},
	url = {https://www.ahajournals.org/doi/10.1161/01.STR.0000173403.60553.27},
	year = {2005},
}
@article{Fisher2003,
	author = {Marc Fisher},
	doi = {10.1161/01.STR.0000072983.64326.53},
	issn = {0039-2499},
	issue = {6},
	journal = {Stroke},
	month = {6},
	pages = {1539-1546},
	title = {Recommendations for Advancing Development of Acute Stroke Therapies},
	volume = {34},
	url = {https://www.ahajournals.org/doi/10.1161/01.STR.0000072983.64326.53},
	year = {2003},
}
@article{Donnan2005,
	author = {Geoffrey A. Donnan and Stephen M. Davis and Donald A. Berry},
	doi = {10.1161/01.STR.0000170637.02692.14},
	issn = {0039-2499},
	issue = {7},
	journal = {Stroke},
	month = {7},
	pages = {1621-1622},
	title = {Clinical Trials},
	volume = {36},
	url = {https://www.ahajournals.org/doi/10.1161/01.STR.0000170637.02692.14},
	year = {2005},
}
@article{Krams2005,
	author = {Michael Krams and Kennedy R. Lees and Donald A. Berry},
	doi = {10.1161/01.STR.0000165931.77045.ee},
	issn = {0039-2499},
	issue = {6},
	journal = {Stroke},
	month = {6},
	pages = {1341-1347},
	title = {The Past Is the Future},
	volume = {36},
	url = {https://www.ahajournals.org/doi/10.1161/01.STR.0000165931.77045.ee},
	year = {2005},
}
@article{Furlan2002,
	author = {Anthony J. Furlan},
	doi = {10.1161/01.STR.0000018645.04200.7D},
	issn = {0039-2499},
	issue = {6},
	journal = {Stroke},
	month = {6},
	pages = {1450-1451},
	title = {Acute Stroke Trials: Strengthening the Underpowered},
	volume = {33},
	url = {https://www.ahajournals.org/doi/10.1161/01.STR.0000018645.04200.7D},
	year = {2002},
}
@article{Sughrue2004,
	author = {Michael E. Sughrue and E. Sander Connolly},
	doi = {10.1161/01.STR.0000121164.29117.44},
	issn = {0039-2499},
	issue = {4},
	journal = {Stroke},
	month = {4},
	title = {Effectively Bridging the Preclinical/Clinical Gap: The Results of the ASTIN Trial},
	volume = {35},
	url = {https://www.ahajournals.org/doi/10.1161/01.STR.0000121164.29117.44},
	year = {2004},
}
@article{Palesch2005,
	author = {Yuko Y. Palesch and Barbara C. Tilley and David L. Sackett and Karen C. Johnston and Robert Woolson},
	doi = {10.1161/01.STR.0000185718.26377.07},
	issn = {0039-2499},
	issue = {11},
	journal = {Stroke},
	month = {11},
	pages = {2410-2414},
	title = {Applying a Phase II Futility Study Design to Therapeutic Stroke Trials},
	volume = {36},
	url = {https://www.ahajournals.org/doi/10.1161/01.STR.0000185718.26377.07},
	year = {2005},
}
@article{Saver2009,
	author = {Jeffrey L. Saver and Gregory W. Albers and Billy Dunn and Karen C. Johnston and Marc Fisher},
	doi = {10.1161/STROKEAHA.109.552554},
	issn = {0039-2499},
	issue = {7},
	journal = {Stroke},
	month = {7},
	pages = {2594-2600},
	title = {Stroke Therapy Academic Industry Roundtable (STAIR) Recommendations for Extended Window Acute Stroke Therapy Trials},
	volume = {40},
	url = {https://www.ahajournals.org/doi/10.1161/STROKEAHA.109.552554},
	year = {2009},
}
@article{Adams2007,
	author = {Harold P. Adams and Gregory del Zoppo and Mark J. Alberts and Deepak L. Bhatt and Lawrence Brass and Anthony Furlan and Robert L. Grubb and Randall T. Higashida and Edward C. Jauch and Chelsea Kidwell and Patrick D. Lyden and Lewis B. Morgenstern and Adnan I. Qureshi and Robert H. Rosenwasser and Phillip A. Scott and Eelco F.M. Wijdicks},
	month = {5},
	pages = {1655-1711},
	title = {Guidelines for the Early Management of Adults With Ischemic Stroke},
	url = {https://www.ahajournals.org/doi/10.1161/STROKEAHA.107.181486 https://www.ahajournals.org/doi/10.1161/CIRCULATIONAHA.107.181486},
	year = {2007},
}
@report{Jennison2006,
	author = {Christopher Jennison and Bruce W Turnbull},
	issue = {1},
	journal = {Source: Biometrika},
	pages = {1-21},
	title = {Biometrika Trust Adaptive and Nonadaptive Group Sequential Tests},
	volume = {93},
	url = {https://www.jstor.org/stable/20441256?seq=1&cid=pdf-reference#references_tab_contents},
	year = {2006},
}
@article{Hommel2001,
	author = {Gerhard Hommel},
	doi = {10.1002/1521-4036(200109)43:5<581::AID-BIMJ581>3.0.CO;2-J},
	issn = {0323-3847},
	issue = {5},
	journal = {Biometrical Journal},
	keywords = {Adaptive designs,Closure test,Combination tests,Conditional error function,Control of multiple level,Interim analysis,Two‐stage designs,p‐values},
	month = {9},
	pages = {581-589},
	publisher = {Wiley-Blackwell},
	title = {Adaptive Modifications of Hypotheses After an Interim Analysis},
	volume = {43},
	url = {http://doi.wiley.com/10.1002/1521-4036%28200109%2943%3A5%3C581%3A%3AAID-BIMJ581%3E3.0.CO%3B2-J},
	year = {2001},
}
@article{Venter2001,
	author = {J. Craig Venter and Mark D. Adams and Eugene W. Myers and Peter W. Li and Richard J. Mural and Granger G. Sutton and Hamilton O. Smith and Mark Yandell and Cheryl A. Evans and Robert A. Holt and Jeannine D. Gocayne and Peter Amanatides and Richard M. Ballew and Daniel H. Huson and Jennifer Russo Wortman and Qing Zhang and Chinnappa D. Kodira and Xiangqun H. Zheng and Lin Chen and Marian Skupski and Gangadharan Subramanian and Paul D. Thomas and Jinghui Zhang and George L. Gabor Miklos and Catherine Nelson and Samuel Broder and Andrew G. Clark and Joe Nadeau and Victor A. McKusick and Norton Zinder and Arnold J. Levine and Richard J. Roberts and Mel Simon and Carolyn Slayman and Michael Hunkapiller and Randall Bolanos and Arthur Delcher and Ian Dew and Daniel Fasulo and Michael Flanigan and Liliana Florea and Aaron Halpern and Sridhar Hannenhalli and Saul Kravitz and Samuel Levy and Clark Mobarry and Knut Reinert and Karin Remington and Jane Abu-Threideh and Ellen Beasley and Kendra Biddick and Vivien Bonazzi and Rhonda Brandon and Michele Cargill and Ishwar Chandramouliswaran and Rosane Charlab and Kabir Chaturvedi and Zuoming Deng and Valentina Di Francesco and Patrick Dunn and Karen Eilbeck and Carlos Evangelista and Andrei E. Gabrielian and Weiniu Gan and Wangmao Ge and Fangcheng Gong and Zhiping Gu and Ping Guan and Thomas J. Heiman and Maureen E. Higgins and Rui-Ru Ji and Zhaoxi Ke and Karen A. Ketchum and Zhongwu Lai and Yiding Lei and Zhenya Li and Jiayin Li and Yong Liang and Xiaoying Lin and Fu Lu and Gennady V. Merkulov and Natalia Milshina and Helen M. Moore and Ashwinikumar K Naik and Vaibhav A. Narayan and Beena Neelam and Deborah Nusskern and Douglas B. Rusch and Steven Salzberg and Wei Shao and Bixiong Shue and Jingtao Sun and Zhen Yuan Wang and Aihui Wang and Xin Wang and Jian Wang and Ming-Hui Wei and Ron Wides and Chunlin Xiao and Chunhua Yan and Alison Yao and Jane Ye and Ming Zhan and Weiqing Zhang and Hongyu Zhang and Qi Zhao and Liansheng Zheng and Fei Zhong and Wenyan Zhong and Shiaoping C. Zhu and Shaying Zhao and Dennis Gilbert and Suzanna Baumhueter and Gene Spier and Christine Carter and Anibal Cravchik and Trevor Woodage and Feroze Ali and Huijin An and Aderonke Awe and Danita Baldwin and Holly Baden and Mary Barnstead and Ian Barrow and Karen Beeson and Dana Busam and Amy Carver and Angela Center and Ming Lai Cheng and Liz Curry and Steve Danaher and Lionel Davenport and Raymond Desilets and Susanne Dietz and Kristina Dodson and Lisa Doup and Steven Ferriera and Neha Garg and Andres Gluecksmann and Brit Hart and Jason Haynes and Charles Haynes and Cheryl Heiner and Suzanne Hladun and Damon Hostin and Jarrett Houck and Timothy Howland and Chinyere Ibegwam and Jeffery Johnson and Francis Kalush and Lesley Kline and Shashi Koduru and Amy Love and Felecia Mann and David May and Steven McCawley and Tina McIntosh and Ivy McMullen and Mee Moy and Linda Moy and Brian Murphy and Keith Nelson and Cynthia Pfannkoch and Eric Pratts and Vinita Puri and Hina Qureshi and Matthew Reardon and Robert Rodriguez and Yu-Hui Rogers and Deanna Romblad and Bob Ruhfel and Richard Scott and Cynthia Sitter and Michelle Smallwood and Erin Stewart and Renee Strong and Ellen Suh and Reginald Thomas and Ni Ni Tint and Sukyee Tse and Claire Vech and Gary Wang and Jeremy Wetter and Sherita Williams and Monica Williams and Sandra Windsor and Emily Winn-Deen and Keriellen Wolfe and Jayshree Zaveri and Karena Zaveri and Josep F. Abril and Roderic Guigó and Michael J. Campbell and Kimmen V. Sjolander and Brian Karlak and Anish Kejariwal and Huaiyu Mi and Betty Lazareva and Thomas Hatton and Apurva Narechania and Karen Diemer and Anushya Muruganujan and Nan Guo and Shinji Sato and Vineet Bafna and Sorin Istrail and Ross Lippert and Russell Schwartz and Brian Walenz and Shibu Yooseph and David Allen and Anand Basu and James Baxendale and Louis Blick and Marcelo Caminha and John Carnes-Stine and Parris Caulk and Yen-Hui Chiang and My Coyne and Carl Dahlke and Anne Deslattes Mays and Maria Dombroski and Michael Donnelly and Dale Ely and Shiva Esparham and Carl Fosler and Harold Gire and Stephen Glanowski and Kenneth Glasser and Anna Glodek and Mark Gorokhov and Ken Graham and Barry Gropman and Michael Harris and Jeremy Heil and Scott Henderson and Jeffrey Hoover and Donald Jennings and Catherine Jordan and James Jordan and John Kasha and Leonid Kagan and Cheryl Kraft and Alexander Levitsky and Mark Lewis and Xiangjun Liu and John Lopez and Daniel Ma and William Majoros and Joe McDaniel and Sean Murphy and Matthew Newman and Trung Nguyen and Ngoc Nguyen and Marc Nodell and Sue Pan and Jim Peck and Marshall Peterson and William Rowe and Robert Sanders and John Scott and Michael Simpson and Thomas Smith and Arlan Sprague and Timothy Stockwell and Russell Turner and Eli Venter and Mei Wang and Meiyuan Wen and David Wu and Mitchell Wu and Ashley Xia and Ali Zandieh and Xiaohong Zhu},
	doi = {10.1126/SCIENCE.1058040},
	issn = {0036-8075},
	issue = {5507},
	journal = {Science},
	month = {2},
	pages = {1304-1351},
	pmid = {11181995},
	publisher = {American Association for the Advancement of Science},
	title = {The Sequence of the Human Genome},
	volume = {291},
	url = {http://science.sciencemag.org/content/291/5507/1304/tab-pdf},
	year = {2001},
}
@report{Friedman2009,
	abstract = {We develop fast algorithms for estimation of generalized linear models with convex penalties. The models include linear regression, two-class logistic regression, and multinomial regression problems while the penalties include 1 (the lasso), 2 (ridge regression) and mixtures of the two (the elastic net). The algorithms use cyclical coordinate descent , computed along a regularization path. The methods can handle large problems and can also deal efficiently with sparse features. In comparative timings we find that the new algorithms are considerably faster than competing methods.},
	author = {Jerome Friedman and Trevor Hastie and Rob Tibshirani},
	title = {Regularization Paths for Generalized Linear Models via Coordinate Descent},
	url = {https://web.stanford.edu/~hastie/Papers/glmnet.pdf},
	year = {2009},
}
@article{Gu2013,
	abstract = {Clinical trial designs for targeted therapy development are progressing toward the goal of personalized medicine. Motivated by the need of ongoing efforts to develop targeted agents for lung cancer patients, we propose a Bayesian two-step Lasso procedure for biomarker selection under the proportional hazards model. We seek to identify the key markers that are either prognostic or predictive with respect to treatment from a large number of biomarkers. In the first step of our two-step strategy, we use the Bayesian group Lasso to identify the important marker groups, wherein each group contains the main effect of a single marker and its interactions with treatments. Applying a loose selection criterion in the first step, the goal of first step is to screen out unimportant biomarkers. In the second step, we zoom in to select the individual markers and interactions between markers and treatments in order to identify prognostic or predictive markers using the Bayesian adaptive Lasso. Our strategy takes a full Bayesian approach and is built upon rapid advancement of Lasso methodologies with variable selection. The proposed method is generally applicable to the development of targeted therapies in clinical trials. Our simulation study demonstrates the good performance of the two-step Lasso: Important biomarkers can typically be selected with high probabilities, and unimportant markers can be effectively eliminated from the model.},
	author = {Xuemin Gu and Guosheng Yin and J. Jack Lee},
	doi = {10.1016/J.CCT.2013.09.009},
	issn = {1551-7144},
	issue = {2},
	journal = {Contemporary Clinical Trials},
	month = {11},
	pages = {642-650},
	publisher = {Elsevier},
	title = {Bayesian two-step Lasso strategy for biomarker selection in personalized medicine development for time-to-event endpoints},
	volume = {36},
	url = {https://www.sciencedirect.com/science/article/pii/S1551714413001602?via%3Dihub},
	year = {2013},
}
@article{Zhang2018,
	abstract = {Randomized controlled trials (RCTs) usually enroll heterogeneous study population, and thus it is interesting to identify subgroups of patients for whom the treatment may be beneficial or harmful. A variety of methods have been developed to do such kind of post hoc analyses. Conventional generalized linear model is able to include prognostic variables as a main effect and predictive variables in an interaction with treatment variable. A statistically significant and large interaction effect usually indicates potential subgroups that may have different responses to the treatment. However, the conventional regression method requires to specify the interaction term, which requires knowledge of predictive variables or becomes infeasible when there is a large number of feature variables. The Least Absolute Shrinkage and Selection Operator (LASSO) method does variable selection by shrinking less clear effects (including interaction effects) to zero and in this way selects only certain variables and interactions for the model. There are many tree-based methods for subgroup identification. For example, model-based recursive partitioning incorporates parametric models such as generalized linear models into trees. The model incorporated is usually a simple model with only the treatment as covariate. Predictive and prognostic variables are found and incorporated automatically via the tree. The present article gives an overview of these methods and explains how to perform them using the free software environment for statistical computing R (version 3.3.2). A simulated dataset is employed for illustrating the performance of these methods.},
	author = {Zhongheng Zhang and Heidi Seibold and Mario V Vettore and Woo-Jung Song and Vieille François},
	doi = {10.21037/atm.2018.03.07},
	issn = {2305-5839},
	issue = {7},
	journal = {Annals of translational medicine},
	keywords = {Subgroup,classification tree,lasso,recursive partitioning,regression tree},
	month = {4},
	pages = {122},
	pmid = {29955582},
	publisher = {AME Publications},
	title = {Subgroup identification in clinical trials: an overview of available methods and their implementations with R.},
	volume = {6},
	url = {http://www.ncbi.nlm.nih.gov/pubmed/29955582 http://www.pubmedcentral.nih.gov/articlerender.fcgi?artid=PMC6015941},
	year = {2018},
}
@article{TIBSHIRANI1997,
	author = {ROBERT TIBSHIRANI},
	doi = {10.1002/(SICI)1097-0258(19970228)16:4<385::AID-SIM380>3.0.CO;2-3},
	issn = {0277-6715},
	issue = {4},
	journal = {Statistics in Medicine},
	month = {2},
	pages = {385-395},
	publisher = {John Wiley & Sons, Ltd},
	title = {THE LASSO METHOD FOR VARIABLE SELECTION IN THE COX MODEL},
	volume = {16},
	url = {http://doi.wiley.com/10.1002/%28SICI%291097-0258%2819970228%2916%3A4%3C385%3A%3AAID-SIM380%3E3.0.CO%3B2-3},
	year = {1997},
}
@article{Wu2009,
	abstract = {MOTIVATION In ordinary regression, imposition of a lasso penalty makes continuous model selection straightforward. Lasso penalized regression is particularly advantageous when the number of predictors far exceeds the number of observations. METHOD The present article evaluates the performance of lasso penalized logistic regression in case-control disease gene mapping with a large number of SNPs (single nucleotide polymorphisms) predictors. The strength of the lasso penalty can be tuned to select a predetermined number of the most relevant SNPs and other predictors. For a given value of the tuning constant, the penalized likelihood is quickly maximized by cyclic coordinate ascent. Once the most potent marginal predictors are identified, their two-way and higher order interactions can also be examined by lasso penalized logistic regression. RESULTS This strategy is tested on both simulated and real data. Our findings on coeliac disease replicate the previous SNP results and shed light on possible interactions among the SNPs. AVAILABILITY The software discussed is available in Mendel 9.0 at the UCLA Human Genetics web site. SUPPLEMENTARY INFORMATION Supplementary data are available at Bioinformatics online.},
	author = {Tong Tong Wu and Yi Fang Chen and Trevor Hastie and Eric Sobel and Kenneth Lange},
	doi = {10.1093/bioinformatics/btp041},
	issn = {1367-4811},
	issue = {6},
	journal = {Bioinformatics (Oxford, England)},
	month = {3},
	pages = {714-21},
	pmid = {19176549},
	publisher = {Oxford University Press},
	title = {Genome-wide association analysis by lasso penalized logistic regression.},
	volume = {25},
	url = {http://www.ncbi.nlm.nih.gov/pubmed/19176549 http://www.pubmedcentral.nih.gov/articlerender.fcgi?artid=PMC2732298},
	year = {2009},
}
@article{Ghosh2005,
	abstract = {High-throughput gene expression technologies such as microarrays have been utilized in a variety of scientific applications. Most of the work has been done on assessing univariate associations between gene expression profiles with clinical outcome (variable selection) or on developing classification procedures with gene expression data (supervised learning). We consider a hybrid variable selection/classification approach that is based on linear combinations of the gene expression profiles that maximize an accuracy measure summarized using the receiver operating characteristic curve. Under a specific probability model, this leads to the consideration of linear discriminant functions. We incorporate an automated variable selection approach using LASSO. An equivalence between LASSO estimation with support vector machines allows for model fitting using standard software. We apply the proposed method to simulated data as well as data from a recently published prostate cancer study.},
	author = {Debashis Ghosh and Arul M Chinnaiyan},
	doi = {10.1155/JBB.2005.147},
	issn = {1110-7243},
	issue = {2},
	journal = {Journal of biomedicine & biotechnology},
	month = {6},
	pages = {147-54},
	pmid = {16046820},
	publisher = {Hindawi Limited},
	title = {Classification and selection of biomarkers in genomic data using LASSO.},
	volume = {2005},
	url = {http://www.ncbi.nlm.nih.gov/pubmed/16046820 http://www.pubmedcentral.nih.gov/articlerender.fcgi?artid=PMC1184048},
	year = {2005},
}
@article{Carvalho2009,
	abstract = {This paper presents a general, fully Bayesian framework for sparse supervised-learning problems based on the horseshoe prior. The horseshoe prior is a member of the family of multivariate scale mixtures of normals, and is therefore closely related to widely used approaches for sparse Bayesian learning, includ- ing, among others, Laplacian priors (e.g. the LASSO) and Student-t priors (e.g. the relevance vector machine). The advantages of the horseshoe are its robustness at handling unknown sparsity and large outlying signals. These properties are justified theoretically via a representation theorem and accompanied by comprehensive empirical experiments that compare its performance to benchmark alternatives.},
	author = {Carlos M. Carvalho and Nicholas G. Polson and James G. Scott},
	journal = {Proceedings of the Twelth International Conference on Artificial Intelligence and Statistics},
	pages = {73-80},
	title = {Handling Sparsity via the Horseshoe},
	volume = {5},
	year = {2009}}
@article{Piironen2017,
	abstract = {Hamiltonian Monte Carlo has proven a remarkable empirical success, but only recently have we begun to develop a rigorous understanding of why it performs so well on difficult problems and how it is best applied in practice. Unfortunately, that understanding is confined within the mathematics of differential geometry which has limited its dissemination, especially to the applied communities for which it is particularly important. In this review I provide a comprehensive conceptual account of these theoretical foundations, focusing on developing a principled intuition behind the method and its optimal implementations rather of any exhaustive rigor. Whether a practitioner or a statistician, the dedicated reader will acquire a solid grasp of how Hamiltonian Monte Carlo works, when it succeeds, and, perhaps most importantly, when it fails.},
	author = {Juho Piironen and Aki Vehtari and Carlos M. Carvalho and Nicholas G. Polson and James G. Scott and Jim Griffin and Phil Brown and Michael Betancourt and Juho Piironen and Aki Vehtari},
	doi = {10.1214/15-BA990},
	issn = {19316690},
	issue = {1},
	journal = {Electronic Journal of Statistics},
	keywords = {Bayesian inference,Bayesian regularization,Generalized additive models,Generalized beta mixture prior,Horseshoe prior,Interactions,Normal-gamma prior,Normal-gamma-gamma prior,Shrinkage priors,Sparse estimation,Strong and weak heredity,Structured priors},
	pages = {5018-5051},
	title = {Hierarchical shrinkage priors for regression models},
	volume = {5},
	url = {http://arxiv.org/abs/1701.02434 http://proceedings.mlr.press/v5/carvalho09a.html http://arxiv.org/abs/1610.05559},
	year = {2017},
}
@article{Piironen2016,
	abstract = {The horseshoe prior has proven to be a noteworthy alternative for sparse Bayesian estimation, but as shown in this paper, the results can be sensitive to the prior choice for the global shrinkage hyperparameter. We argue that the previous default choices are dubious due to their tendency to favor solutions with more unshrunk coefficients than we typically expect a priori. This can lead to bad results if this parameter is not strongly identified by data. We derive the relationship between the global parameter and the effective number of nonzeros in the coefficient vector, and show an easy and intuitive way of setting up the prior for the global parameter based on our prior beliefs about the number of nonzero coefficients in the model. The results on real world data show that one can benefit greatly -- in terms of improved parameter estimates, prediction accuracy, and reduced computation time -- from transforming even a crude guess for the number of nonzero coefficients into the prior for the global parameter using our framework.},
	author = {Juho Piironen and Aki Vehtari},
	issue = {1},
	title = {On the Hyperprior Choice for the Global Shrinkage Parameter in the Horseshoe Prior},
	volume = {54},
	url = {http://arxiv.org/abs/1610.05559},
	year = {2016},
}
@article{,
	abstract = {In linear regression problems with many predictors, penalized regression techniques are often used to guard against overfitting and to select variables relevant for predicting an outcome variable. Recently, Bayesian penalization is becoming increasingly popular in which the prior distribution performs a function similar to that of the penalty term in classical penalization. Specifically, the so-called shrinkage priors in Bayesian penalization aim to shrink small effects to zero while maintaining true large effects. Compared to classical penalization techniques, Bayesian penalization techniques perform similarly or sometimes even better, and they offer additional advantages such as readily available uncertainty estimates, automatic estimation of the penalty parameter, and more flexibility in terms of penalties that can be considered. However, many different shrinkage priors exist and the available, often quite technical, literature primarily focuses on presenting one shrinkage prior and often provides comparisons with only one or two other shrinkage priors. This can make it difficult for researchers to navigate through the many prior options and choose a shrinkage prior for the problem at hand. Therefore, the aim of this paper is to provide a comprehensive overview of the literature on Bayesian penalization. We provide a theoretical and conceptual comparison of nine different shrinkage priors and parametrize the priors, if possible, in terms of scale mixture of normal distributions to facilitate comparisons. We illustrate different characteristics and behaviors of the shrinkage priors and compare their performance in terms of prediction and variable selection in a simulation study. Additionally, we provide two empirical examples to illustrate the application of Bayesian penalization. Finally, an R package bayesreg is available online (https://github.com/sara-vanerp/bayesreg) which allows researchers to perform Bayesian penalized regression with novel shrinkage priors in an easy manner.},
	author = {Sara van Erp and Daniel L. Oberski and Joris Mulder},
	doi = {10.1016/j.jmp.2018.12.004},
	issn = {10960880},
	journal = {Journal of Mathematical Psychology},
	keywords = {Bayesian,Empirical Bayes,Penalization,Regression,Shrinkage priors},
	pages = {31-50},
	title = {Shrinkage priors for Bayesian penalized regression},
	volume = {89},
	year = {2019},
}
@article{Piironen2017,
	abstract = {The horseshoe prior has proven to be a noteworthy alternative for sparse Bayesian estimation, but has previously suffered from two problems. First, there has been no systematic way of specifying a prior for the global shrinkage hyperparameter based on the prior information about the degree of sparsity in the parameter vector. Second, the horseshoe prior has the undesired property that there is no possibility of specifying separately information about sparsity and the amount of regularization for the largest coefficients, which can be problematic with weakly identified parameters, such as the logistic regression coefficients in the case of data separation. This paper proposes solutions to both of these problems. We introduce a concept of effective number of nonzero parameters, show an intuitive way of formulating the prior for the global hyperparameter based on the sparsity assumptions, and argue that the previous default choices are dubious based on their tendency to favor solutions with more unshrunk parameters than we typically expect a priori. Moreover, we introduce a generalization to the horseshoe prior, called the regularized horseshoe, that allows us to specify a minimum level of regularization to the largest values. We show that the new prior can be considered as the continuous counterpart of the spike-and-slab prior with a finite slab width, whereas the original horseshoe resembles the spike-and-slab with an infinitely wide slab. Numerical experiments on synthetic and real world data illustrate the benefit of both of these theoretical advances.},
	author = {Juho Piironen and Aki Vehtari},
	doi = {10.1214/17-EJS1337SI},
	issn = {19357524},
	issue = {2},
	journal = {Electronic Journal of Statistics},
	keywords = {Bayesian inference,Horseshoe prior,Shrinkage priors,Sparse estimation},
	pages = {5018-5051},
	title = {Sparsity information and regularization in the horseshoe and other shrinkage priors},
	volume = {11},
	year = {2017},
}
@article{Betancourt2017,
	abstract = {Hamiltonian Monte Carlo has proven a remarkable empirical success, but only recently have we begun to develop a rigorous understanding of why it performs so well on difficult problems and how it is best applied in practice. Unfortunately, that understanding is confined within the mathematics of differential geometry which has limited its dissemination, especially to the applied communities for which it is particularly important. In this review I provide a comprehensive conceptual account of these theoretical foundations, focusing on developing a principled intuition behind the method and its optimal implementations rather of any exhaustive rigor. Whether a practitioner or a statistician, the dedicated reader will acquire a solid grasp of how Hamiltonian Monte Carlo works, when it succeeds, and, perhaps most importantly, when it fails.},
	author = {Michael Betancourt},
	title = {A Conceptual Introduction to Hamiltonian Monte Carlo},
	url = {http://arxiv.org/abs/1701.02434},
	year = {2017},
}
@article{Griffin2017,
	abstract = {In some linear models, such as those with interactions, it is natural to include the relationship between the regression coefficients in the analysis. In this paper, we consider how robust hierarchical continuous prior distributions can be used to express dependence between the size but not the sign of the regression coefficients. For example, to include ideas of heredity in the analysis of linear models with interactions. We develop a simple method for controlling the shrinkage of regression effects to zero at different levels of the hierarchy by considering the behaviour of the continuous prior at zero. Applications to linear models with interactions and generalized additive models are used as illustrations.},
	author = {Jim Griffin and Phil Brown},
	doi = {10.1214/15-BA990},
	issn = {19316690},
	issue = {1},
	journal = {Bayesian Analysis},
	keywords = {Bayesian regularization,Generalized additive models,Generalized beta mixture prior,Interactions,Normal-gamma prior,Normal-gamma-gamma prior,Strong and weak heredity,Structured priors},
	pages = {135-159},
	title = {Hierarchical shrinkage priors for regression models},
	volume = {12},
	year = {2017},
}
@article{Park2008,
	abstract = {The Lasso estimate for linear regression parameters can be interpreted as a Bayesian posterior mode estimate when the regression parameters have independent Laplace (i.e., double-exponential) priors. Gibbs sampling from this posterior is possible using an expanded hierarchy with conjugate normal priors for the regression parameters and independent exponential priors on their variances. A connection with the inverse-Gaussian distribution provides tractable full conditional distributions. The Bayesian Lasso provides interval estimates (Bayesian credible intervals) that can guide variable selection. Moreover, the structure of the hierarchical model provides both Bayesian and likelihood methods for selecting the Lasso parameter. Slight modifications lead to Bayesian versions of other Lasso-related estimation methods, including bridge regression and a robust variant.},
	author = {Trevor Park and George Casella},
	doi = {10.1198/016214508000000337},
	issn = {01621459},
	journal = {Journal of the American Statistical Association},
	keywords = {Empirical Bayes,Gibbs sampler,Hierarchical model,Inverse Gaussian,Linear regression,Penalized regression,Scale mixture of normals},
	title = {The {B}ayesian {L}asso},
	year = {2008},
}
@generic{Tibshirani1996,
	abstract = {Document: Details (1994) Robert Tibshirani CiteSeer.IST - Copyright Penn State and NEC},
	author = {Robert Tibshirani},
	doi = {10.2307/2346178},
	isbn = {0849320240},
	issn = {00359246},
	journal = {Journal of the Royal Statistical Society B},
	pmid = {16272381},
	title = {Regression Selection and Shrinkage via the Lasso},
	year = {1996},
}
@article{Bae2004,
	abstract = {The fundamental problem of gene selection via cDNA data is to identify which genes are differentially expressed across different kinds of tissue samples (e.g. normal and cancer). cDNA data contain large number of variables (genes) and usually the sample size is relatively small so the selection process can be unstable. Therefore, models which incorporate sparsity in terms of variables (genes) are desirable for this kind of problem. This paper proposes a two-level hierarchical Bayesian model for variable selection which assumes a prior that favors sparseness. We adopt a Markov chain Monte Carlo (MCMC) based computation technique to simulate the parameters from the posteriors. The method is applied to leuk-emia data from a previous study and a published dataset on breast cancer. Contact: bmallick@stat.tamu.edu Supplementary information: http://stat.tamu.edu/people/ faculty/bmallick.html},
	author = {Kyounghwa Bae and Bani K Mallick},
	doi = {10.1093/bioinformatics/bth419},
	issue = {18},
	journal = {BIOINFORMATICS},
	pages = {3423-3430},
	title = {Gene selection using a two-level hierarchical Bayesian model},
	volume = {20},
	url = {http://stat.tamu.edu/people/},
	year = {2004},
}
@article{Bhadra2017,
	abstract = {We propose a new prior for ultra-sparse signal detection that we term the "horseshoe+ prior." The horseshoe+ prior is a natural extension of the horseshoe prior that has achieved success in the estimation and detection of sparse signals and has been shown to possess a number of desirable theoretical properties while enjoying computational feasibility in high dimensions. The horseshoe+ prior builds upon these advantages. Our work proves that the horseshoe+ posterior concentrates at a rate faster than that of the horseshoe in the Kullback-Leibler (K-L) sense. We also establish theoretically that the proposed estimator has lower posterior mean squared error in estimating signals compared to the horseshoe and achieves the optimal Bayes risk in testing up to a constant. For one-group global-local scale mixture priors, we develop a new technique for analyzing the marginal sparse prior densities using the class of Meijer-G functions. In simulations , the horseshoe+ estimator demonstrates superior performance in a standard design setting against competing methods, including the horseshoe and Dirichlet-Laplace estimators. We conclude with an illustration on a prostate cancer data set and by pointing out some directions for future research. MSC 2010 subject classifications: primary 62F15; secondary 62F12, 62C10.},
	author = {Anindya Bhadra and Jyotishka Datta and Nicholas G Polson and Brandon Willard},
	doi = {10.1214/16-BA1028},
	issue = {4},
	journal = {Bayesian Analysis},
	keywords = {62C10Bayesian,62F12,62F15,global?local shrinkage,horseshoe,horseshoe+,normal means,sparsity},
	pages = {1105-1131},
	title = {The Horseshoe+ Estimator of Ultra-Sparse Signals},
	volume = {12},
	url = {https://projecteuclid.org/download/pdfview_1/euclid.ba/1474572263},
	year = {2017},
}
@article{Ishwaran2005,
	abstract = {Variable selection in the linear regression model takes many apparent faces from both frequentist and Bayesian standpoints. In this paper we introduce a variable selection method referred to as a rescaled spike and slab model. We study the importance of prior hierarchical specifications and draw connections to frequentist generalized ridge regression estimation. Specifically, we study the usefulness of continuous bimodal priors to model hypervariance parameters, and the effect scaling has on the posterior mean through its relationship to penalization. Several model selection strategies, some frequentist and some Bayesian in nature, are developed and studied theoretically. We demonstrate the importance of selective shrinkage for effective variable selection in terms of risk misclassification, and show this is achieved using the posterior from a rescaled spike and slab model. We also show how to verify a procedure's ability to reduce model uncertainty in finite samples using a specialized forward selection strategy. Using this tool, we illustrate the effectiveness of rescaled spike and slab models in reducing model uncertainty.},
	author = {Hemant Ishwaran and J Sunil Rao},
	doi = {10.1214/009053604000001147},
	issue = {2},
	journal = {The Annals of Statistics},
	pages = {730-773},
	title = {SPIKE AND SLAB VARIABLE SELECTION: FREQUENTIST AND BAYESIAN STRATEGIES},
	volume = {33},
	url = {https://projecteuclid.org/download/pdfview_1/euclid.aos/1117114335},
	year = {2005},
}
@article{,
	author = {Kyounghwa Bae and Bani K Mallick and Jim Griffin and Phil Brown and Anindya Bhadra and Jyotishka Datta and Nicholas G Polson and Brandon Willard},
	keywords = {62C10Bayesian,62F12,62F15,Bayesian regularization,generalized additive models,generalized beta mixture prior,global?local shrinkage,horseshoe,horseshoe+,interactions,normal means,normal-gamma prior,normal-gamma-gamma prior,sparsity,strong and weak heredity,structured priors},
	title = {No Title},
	url = {https://projecteuclid.org/download/pdfview_1/euclid.ba/1474572263 https://projecteuclid.org/download/pdfview_1/euclid.ba/1453211963 http://stat.tamu.edu/people/},
}
@report{,
	author = {Centers for Disease Control},
	keywords = {2017,CDC,CS279910-A,Centers for Disease Control and Prevention,DDT,Division of Diabetes Translation,NCCDPHP,National Center for Chronic Disease Prevention and Health Promotion,National Diabetes Statistics Report},
	title = {National Diabetes Statistics Report, 2017 Estimates of Diabetes and Its Burden in the United States Background},
	url = {https://www.cdc.gov/diabetes/pdfs/data/statistics/national-diabetes-statistics-report.pdf},
	year = {2017},
}
@article{Puhl2015,
	author = {Rebecca M Puhl and Janet D Latner and Kerry S O’brien and Joerg Luedicke and Sigrun Danielsdottir and Ximena Ramos Salas},
	doi = {10.1111/1468-0009.12162},
	issue = {4},
	journal = {The Milbank Quarterly},
	pages = {691},
	pmid = {26626983},
	publisher = {Milbank Memorial Fund},
	title = {Potential Policies and Laws to Prohibit Weight Discrimination: Public Views from 4 Countries},
	volume = {93},
	url = {https://www.ncbi.nlm.nih.gov/pmc/articles/PMC4678937/},
	year = {2015},
}
@article{Jiang2003,
	abstract = {OBJECTIVE To describe the extent to which hospitalizations for patients with diabetes reflect multiple stays by the same individuals and to examine how multiple hospitalizations vary by patient demographic and socioeconomic characteristics. RESEARCH DESIGN AND METHODS Using the Healthcare Cost and Utilization Project complete discharge data for five states (California, Missouri, New York, Tennessee, and Virginia) in 1999, we identified 648,748 nonneonatal, nonmaternal patients who had one or more hospitalizations listing diabetes. Multiple hospitalizations were measured as percent of patients with multiple stays, percent of total stays represented by multiple stays, and average number of stays per patient. Total hospital costs were also examined. Stratified analysis and regression were performed to assess differences by age, sex, race/ethnicity, payer, location, and income. RESULTS Among patients with diabetes who had been hospitalized, 30% had two or more stays accounting for >50% of total hospitalizations and hospital costs. Controlled for patient age, sex, and clinical characteristics, the likelihood of having multiple hospitalizations was higher for Hispanics and non-Hispanic blacks compared with non-Hispanic whites, as well as for patients covered by Medicare or Medicaid and those living in low-income areas. The prevalence of diabetes complications and multiple conditions differed by age, race/ethnicity, and payer among patients with multiple stays. CONCLUSIONS Multiple hospitalizations are common among patients with diabetes but vary by age, race/ethnicity, payer, and income, with those populations traditionally considered to be more vulnerable experiencing higher likelihoods of multiple stays. Significant opportunities exist to reduce the proportion of multiple hospitalizations for patients with diabetes. Clinical and policy interventions to improve the quality of care and outcomes for these patients should be designed accordingly and have the potential to pay major dividends.},
	author = {H Joanna Jiang and Daniel Stryer and Bernard Friedman and Roxanne Andrews},
	doi = {10.2337/diacare.26.5.1421},
	issn = {0149-5992},
	issue = {5},
	journal = {Diabetes care},
	month = {5},
	pages = {1421-6},
	pmid = {12716799},
	publisher = {American Diabetes Association},
	title = {Multiple hospitalizations for patients with diabetes.},
	volume = {26},
	url = {http://www.ncbi.nlm.nih.gov/pubmed/12716799},
	year = {2003},
}
@article{Duggal2016,
	author = {Reena Duggal and Suren Shukla and Sarika Chandra and Balvinder Shukla and Sunil Kumar Khatri},
	doi = {10.1007/s13410-016-0511-8},
	issn = {0973-3930},
	issue = {4},
	journal = {International Journal of Diabetes in Developing Countries},
	month = {12},
	pages = {519-528},
	publisher = {Springer India},
	title = {Predictive risk modelling for early hospital readmission of patients with diabetes in India},
	volume = {36},
	url = {http://link.springer.com/10.1007/s13410-016-0511-8},
	year = {2016},
}
@book{,
	abstract = {Second edition. This book reviews state-of-the-art methodologies and techniques for analyzing enormous quantities of raw data in high-dimensional data spaces, to extract new information for decision making. The goal of this book is to provide a single introductory source, organized in a systematic way, in which we could direct the readers in analysis of large data sets, through the explanation of basic concepts, models and methodologies developed in recent decades. "Now updated--the systematic introductory guide to modern analysis of large data sets. As data sets continue to grow in size and complexity, there has been an inevitable move towards indirect, automatic, and intelligent data analysis in which the analyst works via more complex and sophisticated software tools. This book reviews state-of-the-art methodologies and techniques for analyzing enormous quantities of raw data in high-dimensional data spaces to extract new information for decision-making. This Second Edition of Data Mining: Concepts, Models, Methods, and Algorithms discusses data mining principles and then describes representative state-of-the-art methods and algorithms originating from different disciplines such as statistics, machine learning, neural networks, fuzzy logic, and evolutionary computation. Detailed algorithms are provided with necessary explanations and illustrative examples, and questions and exercises for practice at the end of each chapter. This new edition features the following new techniques/methodologies: Support Vector Machines (SVM)--developed based on statistical learning theory, they have a large potential for applications in predictive data mining; Kohonen Maps (Self-Organizing Maps - SOM)--one of very applicative neural-networks-based methodologies for descriptive data mining and multi-dimensional data visualizations; DBSCAN, BIRCH, and distributed DBSCAN clustering algorithms--representatives of an important class of density-based clustering methodologies; Bayesian Networks (BN) methodology often used for causality modeling; Algorithms for measuring Betweeness and Centrality parameters in graphs, important for applications in mining large social networks; CART algorithm and Gini index in building decision trees; Bagging & Boosting approaches to ensemble-learning methodologies, with details of AdaBoost algorithm; Relief algorithm, one of the core feature selection algorithms inspired by instance-based learning; PageRank algorithm for mining and authority ranking of web pages; Latent Semantic Analysis (LSA) for text mining and measuring semantic similarities between text-based documents; New sections on temporal, spatial, web, text, parallel, and distributed data mining. More emphasis on business, privacy, security, and legal aspects of data mining technologyThis text offers guidance on how and when to use a particular software tool (with the companion data sets) from among the hundreds offered when faced with a data set to mine. This allows analysts to create and perform their own data mining experiments using their knowledge of the methodologies and techniques provided. The book emphasizes the selection of appropriate methodologies and data analysis software, as well as parameter tuning. These critically important, qualitative decisions can only be made with the deeper understanding of parameter meaning and its role in the technique that is offered here. This volume is primarily intended as a data-mining textbook for computer science, computer engineering, and computer information systems majors at the graduate level. Senior students at the undergraduate level and with the appropriate background can also successfully comprehend all topics presented here."--Publisher's description. Data-Mining Concepts -- Preparing the Data -- Data Reduction -- Learning from Data -- Statistical Methods -- Decision Trees and Decision Rules -- Artificial Neural Networks -- Ensemble Learning -- Cluster Analysis -- Association Rules -- Web Mining and Text Mining -- Advances in Data Mining -- Genetic Algorithms -- Fuzzy sets and Fuzzy Logic -- Visualization Methods -- Appendix A -- Appendix B: Data-Mining Applications.},
	author = {Mehmed. Kantardzic},
	isbn = {9780470890455},
	pages = {534},
	title = {Data mining : concepts, models, methods, and algorithms},
	url = {https://www.wiley.com/en-us/Data+Mining:+Concepts,+Models,+Methods,+and+Algorithms,+Second+Edition:+Concepts,+Models,+Methods,+and+Algorithms,+Second+Edition-p-9780470890455},
}
@article{Farran2013,
	abstract = {OBJECTIVE We build classification models and risk assessment tools for diabetes, hypertension and comorbidity using machine-learning algorithms on data from Kuwait. We model the increased proneness in diabetic patients to develop hypertension and vice versa. We ascertain the importance of ethnicity (and natives vs expatriate migrants) and of using regional data in risk assessment. DESIGN Retrospective cohort study. Four machine-learning techniques were used: logistic regression, k-nearest neighbours (k-NN), multifactor dimensionality reduction and support vector machines. The study uses fivefold cross validation to obtain generalisation accuracies and errors. SETTING Kuwait Health Network (KHN) that integrates data from primary health centres and hospitals in Kuwait. PARTICIPANTS 270 172 hospital visitors (of which, 89 858 are diabetic, 58 745 hypertensive and 30 522 comorbid) comprising Kuwaiti natives, Asian and Arab expatriates. OUTCOME MEASURES Incident type 2 diabetes, hypertension and comorbidity. RESULTS Classification accuracies of >85% (for diabetes) and >90% (for hypertension) are achieved using only simple non-laboratory-based parameters. Risk assessment tools based on k-NN classification models are able to assign 'high' risk to 75% of diabetic patients and to 94% of hypertensive patients. Only 5% of diabetic patients are seen assigned 'low' risk. Asian-specific models and assessments perform even better. Pathological conditions of diabetes in the general population or in hypertensive population and those of hypertension are modelled. Two-stage aggregate classification models and risk assessment tools, built combining both the component models on diabetes (or on hypertension), perform better than individual models. CONCLUSIONS Data on diabetes, hypertension and comorbidity from the cosmopolitan State of Kuwait are available for the first time. This enabled us to apply four different case-control models to assess risks. These tools aid in the preliminary non-intrusive assessment of the population. Ethnicity is seen significant to the predictive models. Risk assessments need to be developed using regional data as we demonstrate the applicability of the American Diabetes Association online calculator on data from Kuwait.},
	author = {Bassam Farran and Arshad Mohamed Channanath and Kazem Behbehani and Thangavel Alphonse Thanaraj},
	doi = {10.1136/bmjopen-2012-002457},
	issn = {2044-6055},
	issue = {5},
	journal = {BMJ open},
	keywords = {Kuwait,Machine learning,Risk assessment,predictive models},
	month = {5},
	pages = {e002457},
	pmid = {23676796},
	publisher = {British Medical Journal Publishing Group},
	title = {Predictive models to assess risk of type 2 diabetes, hypertension and comorbidity: machine-learning algorithms and validation using national health data from Kuwait--a cohort study.},
	volume = {3},
	url = {http://www.ncbi.nlm.nih.gov/pubmed/23676796 http://www.pubmedcentral.nih.gov/articlerender.fcgi?artid=PMC3657675},
	year = {2013},
}
@article{Strack2014,
	abstract = {Management of hyperglycemia in hospitalized patients has a significant bearing on outcome, in terms of both morbidity and mortality. However, there are few national assessments of diabetes care during hospitalization which could serve as a baseline for change. This analysis of a large clinical database (74 million unique encounters corresponding to 17 million unique patients) was undertaken to provide such an assessment and to find future directions which might lead to improvements in patient safety. Almost 70,000 inpatient diabetes encounters were identified with sufficient detail for analysis. Multivariable logistic regression was used to fit the relationship between the measurement of HbA1c and early readmission while controlling for covariates such as demographics, severity and type of the disease, and type of admission. Results show that the measurement of HbA1c was performed infrequently (18.4%) in the inpatient setting. The statistical model suggests that the relationship between the probability of readmission and the HbA1c measurement depends on the primary diagnosis. The data suggest further that the greater attention to diabetes reflected in HbA1c determination may improve patient outcomes and lower cost of inpatient care.},
	author = {Beata Strack and Jonathan P. DeShazo and Chris Gennings and Juan L. Olmo and Sebastian Ventura and Krzysztof J. Cios and John N. Clore},
	doi = {10.1155/2014/781670},
	issn = {2314-6133},
	journal = {BioMed Research International},
	month = {4},
	pmid = {24804245},
	publisher = {Hindawi},
	title = {Impact of HbA1c Measurement on Hospital Readmission Rates: Analysis of 70,000 Clinical Database Patient Records},
	volume = {2014},
	url = {https://www.hindawi.com/journals/bmri/2014/781670/},
	year = {2014},
}
@article{Osborne2013,
	author = {Jason W Osborne},
	doi = {10.3389/fpsyg.2013.00370},
	issn = {1664-1078},
	journal = {Frontiers in psychology},
	pages = {370},
	pmid = {23805118},
	publisher = {Frontiers Media SA},
	title = {Is data cleaning and the testing of assumptions relevant in the 21st century?},
	volume = {4},
	url = {http://www.ncbi.nlm.nih.gov/pubmed/23805118 http://www.pubmedcentral.nih.gov/articlerender.fcgi?artid=PMC3691503},
	year = {2013},
}
@inproceedings{Panda2014,
	author = {Sanjaya K. Panda and Subhrajit Nag and Prasanta K. Jana},
	doi = {10.1109/PDGC.2014.7030716},
	isbn = {978-1-4799-7683-6},
	journal = {2014 International Conference on Parallel, Distributed and Grid Computing},
	month = {12},
	pages = {62-67},
	publisher = {IEEE},
	title = {A smoothing based task scheduling algorithm for heterogeneous multi-cloud environment},
	url = {http://ieeexplore.ieee.org/document/7030716/},
	year = {2014},
}
@article{Zou2018,
	abstract = {Diabetes mellitus is a chronic disease characterized by hyperglycemia. It may cause many complications. According to the growing morbidity in recent years, in 2040, the world's diabetic patients will reach 642 million, which means that one of the ten adults in the future is suffering from diabetes. There is no doubt that this alarming figure needs great attention. With the rapid development of machine learning, machine learning has been applied to many aspects of medical health. In this study, we used decision tree, random forest and neural network to predict diabetes mellitus. The dataset is the hospital physical examination data in Luzhou, China. It contains 14 attributes. In this study, five-fold cross validation was used to examine the models. In order to verity the universal applicability of the methods, we chose some methods that have the better performance to conduct independent test experiments. We randomly selected 68994 healthy people and diabetic patients' data, respectively as training set. Due to the data unbalance, we randomly extracted 5 times data. And the result is the average of these five experiments. In this study, we used principal component analysis (PCA) and minimum redundancy maximum relevance (mRMR) to reduce the dimensionality. The results showed that prediction with random forest could reach the highest accuracy (ACC = 0.8084) when all the attributes were used.},
	author = {Quan Zou and Kaiyang Qu and Yamei Luo and Dehui Yin and Ying Ju and Hua Tang},
	doi = {10.3389/fgene.2018.00515},
	issn = {1664-8021},
	journal = {Frontiers in genetics},
	keywords = {decision tree,diabetes mellitus,feature ranking,machine learning,neural network,random forest},
	pages = {515},
	pmid = {30459809},
	publisher = {Frontiers Media SA},
	title = {Predicting Diabetes Mellitus With Machine Learning Techniques.},
	volume = {9},
	url = {http://www.ncbi.nlm.nih.gov/pubmed/30459809 http://www.pubmedcentral.nih.gov/articlerender.fcgi?artid=PMC6232260},
	year = {2018},
}
@article{Xiao2014,
	abstract = {Use of molecular profiles and clinical information can help predict which treatment would give the best outcome and survival for each individual patient, and thus guide optimal therapy, which offers great promise for the future of clinical trials and practice. High prediction accuracy is essential for selecting the best treatment plan. The gold standard for evaluating the prediction models is prospective clinical studies, in which patients are enrolled sequentially. However, there is no statistical method using this sequential feature to adapt the prediction model to the current patient cohort. In this article, we propose a reweighted random forest (RWRF) model, which updates the weight of each decision tree whenever additional patient information is available, to account for the potential heterogeneity between training and testing data. A simulation study and a lung cancer example are used to show that the proposed method can adapt the prediction model to current patients' characteristics, and, therefore, can improve prediction accuracy significantly. We also show that the proposed method can identify important and consistent predictive variables. Compared with rebuilding the prediction model, the RWRF updates a well-tested model gradually, and all of the adaptive procedure/parameters used in the RWRF model are prespecified before patient recruitment, which are important practical advantages for prospective clinical studies.},
	author = {Guanghua Xiao and Shuangge Ma and John Minna and Yang Xie},
	doi = {10.1158/1078-0432.CCR-13-2127},
	issn = {1078-0432},
	issue = {3},
	journal = {Clinical Cancer Research},
	month = {2},
	pages = {531-539},
	pmid = {24323903},
	publisher = {American Association for Cancer Research},
	title = {Adaptive Prediction Model in Prospective Molecular Signature–Based Clinical Studies},
	volume = {20},
	url = {http://www.ncbi.nlm.nih.gov/pubmed/24323903 http://www.pubmedcentral.nih.gov/articlerender.fcgi?artid=PMC3946561 http://clincancerres.aacrjournals.org/lookup/doi/10.1158/1078-0432.CCR-13-2127},
	year = {2014},
}
@article{Rothenberg2003,
	abstract = {Improving the evaluation of new cancer treatments: challenges and opportunities},
	author = {Mace L. Rothenberg and David P. Carbone and David H. Johnson},
	doi = {10.1038/nrc1047},
	issn = {1474-175X},
	issue = {4},
	journal = {Nature Reviews Cancer},
	month = {4},
	pages = {303-309},
	publisher = {Nature Publishing Group},
	title = {Improving the evaluation of new cancer treatments: challenges and opportunities},
	volume = {3},
	url = {http://www.nature.com/articles/nrc1047},
	year = {2003},
}
@generic{Gosho2012,
	abstract = {Biomarkers are becoming increasingly important for streamlining drug discovery and development. In addition, biomarkers are widely expected to be used as a tool for disease diagnosis, personalized medication, and surrogate endpoints in clinical research. In this paper, we highlight several important aspects related to study design and statistical analysis for clinical research incorporating biomarkers. We describe the typical and current study designs for exploring, detecting, and utilizing biomarkers. Furthermore, we introduce statistical issues such as confounding and multiplicity for statistical tests in biomarker research.},
	author = {Masahiko Gosho and Kengo Nagashima and Yasunori Sato and Masahiko Gosho and Kengo Nagashima and Yasunori Sato},
	doi = {10.3390/s120708966},
	isbn = {1424-8220 (Electronic)\n1424-8220 (Linking)},
	issn = {14248220},
	issue = {7},
	journal = {Sensors (Switzerland)},
	keywords = {Biomarker adaptive design,Confounding,Multiplicity,Predictive factor,Statistical test,biomarker adaptive design,confounding,multiplicity,predictive factor,statistical test},
	month = {6},
	pages = {8966-8986},
	pmid = {23012528},
	publisher = {Molecular Diversity Preservation International},
	title = {Study Designs and statistical analyses for biomarker research},
	volume = {12},
	url = {http://www.mdpi.com/1424-8220/12/7/8966},
	year = {2012},
}
@article{,
	abstract = {Background: Guidelines and evidence-based drug treatment recommendations are usually based on the results of clinical trials, which have limited generalisability in routine clinical settings due to their restrictive eligibility criteria. These trials are also conducted in ideal and rigorously controlled settings. N of 1 trials, which are single patient multiple crossover studies, offer a means of increasing the evidence base and individualising care for individuals in clinical practice. This systematic review of the N of 1 drug treatment trial aims to investigate its usefulness for achieving optimal individualised patient care. Methods: The following databases will be searched for relevant articles: MEDLINE, EMBASE, PsycINFO (all via Ovid), AMED, CINAHAL (via EBSCO), The Cochrane Library (including CENTRAL, NHS EED, and DARE), and Web of Science (Thomson Reuters). Supplementary searches will include ongoing trial databases and organisational websites. All N of 1 trials in which patients have been treated with a drug will be considered. Outcomes will include information on the clinical usefulness of N of 1 trials-i.e. achievement of optimal individualised care, health-care utilisation of patients, frequently used practices, experiences of clinical care or participation in N of 1 trials, adherence to treatment plan, and unwanted effects of the treatment. Screening of included papers will be undertaken independently by two reviewers, while data extraction and the quality of reporting will be conducted by one reviewer and checked by another. Both quantitative and qualitative summaries will be reported using appropriate methods.},
	author = {Weyinmi A Demeyin and Julia Frost and Obioha C Ukoumunne and Simon Briscoe and Nicky Britten},
	doi = {10.1186/s13643-017-0479-6},
	title = {N of 1 trials and the optimal individualisation of drug treatments: a systematic review protocol},
	url = {https://systematicreviewsjournal.biomedcentral.com/track/pdf/10.1186/s13643-017-0479-6},
}
@article{Chen2007,
	abstract = {One common objective in microarray experiments is to identify a subset of genes that express differentially among different experimental conditions, for example, between drug treatment and no drug treatment. Often, the goal is to determine the underlying relationship between poor versus good gene signatures for identifying biological functions or predicting specific therapeutic outcomes. Because of the complexity in studying hundreds or thousands of genes in an experiment, selection of a subset of genes to enhance relationships among the underlying biological structures or to improve prediction accuracy of clinical outcomes has been an important issue in microarray data analysis. Selection of differentially expressed genes is a two-step process. The first step is to select an appropriate test statistic and compute the P-value. The genes are ranked according to their P-values as evidence of differential expression. The second step is to assign a significance level, that is, to determine a cutoff threshold from the P-values in accordance with the study objective. In this paper, we consider four commonly used statistics, t-, S- (SAM), U-(Mann-Whitney) and M-statistics to compute the P-values for gene ranking. We consider the family-wise error and false discovery rate false-positive error-controlled procedures to select a limited number of genes, and a receiver-operating characteristic (ROC) approach to select a larger number of genes for assigning the significance level. The ROC approach is particularly useful in genomic/genetic profiling studies. The well-known colon cancer data containing 22 normal and 40 tumor tissues are used to illustrate different gene ranking and significance level assignment methods for applications to genomic/genetic profiling studies. The P-values computed from the t-, U- and M-statistics are very similar. We discuss the common practice that uses the P-value, false-positive error probability, as the primary criterion, and then uses the fold-change as a surrogate measure of biological significance for gene selection. The P-value and the fold-change can be pictorially shown simultaneously in a volcano plot. We also address several issues on gene selection.},
	author = {J J Chen and S-J Wang and C-A Tsai and C-J Lin},
	doi = {10.1038/sj.tpj.6500412},
	issn = {1470-269X},
	issue = {3},
	journal = {The Pharmacogenomics Journal},
	month = {6},
	pages = {212-220},
	pmid = {16940966},
	publisher = {Nature Publishing Group},
	title = {Selection of differentially expressed genes in microarray data analysis},
	volume = {7},
	url = {http://www.nature.com/articles/6500412},
	year = {2007},
}
@article{Cambon2015,
	abstract = {© 2015 - IOS Press and the authors. All rights reserved. It is widely recognized that many cancer therapies are effective only for a subset of patients. However clinical studies are most often powered to detect an overall treatment effect. To address this issue, classification methods are increasingly being used to predict a subset of patients which respond differently to treatment. This study begins with a brief history of classification methods with an emphasis on applications involving melanoma. Nonparametric methods suitable for predicting subsets of patients responding differently to treatment are then reviewed. Each method has different ways of incorporating continuous, categorical, clinical and high-throughput covariates. More recent methods have built-in dimension reduction methods for high throughput data. Pre-validation is one method of assessing the added value of high-throughput data to clinical covariates. The way in which treatment interactions are incorporated is important if the goal is to predict a subset of patients which respond differently to treatment. For nonparametric methods, distance measures specific to the method are used to make classification decisions. Approaches are outlined which employ these distances to measure treatment interactions. It is hoped that this study will stimulate more development of nonparametric methods to predict subsets of patients responding differently to treatment.},
	author = {A.C. C. Cambon and K.B. B. Baumgartner and G.N. N. Brock and N.G.F. G.F. Cooper and D. Wu and Shesh N. S.N. Rai},
	doi = {10.3233/MAS-140321},
	issn = {15741699},
	journal = {Model Assisted Statistics and Applications},
	keywords = {Classification,Clinical study,Dimension reduction,Interaction,Machine learning,Melanoma,clinical study,dimension reduction,interaction,machine learning},
	title = {Classification of clinical outcomes using high-throughput informatics: Part 2 - Parametric method reviews},
	year = {2015},
}
@article{,
	abstract = {BACKGROUND
	Platelet aggregation is a dominant feature in the pathophysiology of unstable angina. Percutaneous transluminal coronary angioplasty (PTCA) in patients with this disorder carries an increased risk of thrombotic complications. Abciximab (c7E3) blocks the platelet glycoprotein IIb/IIIa receptor, thus preventing platelet adhesion and aggregation. The CAPTURE study was a randomised placebo-controlled multicentre trial to assess whether abciximab can improve outcome in patients with refractory unstable angina who are undergoing PTCA. 
	METHODS
	The study recruited patients with refractory unstable angina, defined as recurrent myocardial ischaemia under medical treatment including heparin and nitrates. Predefined stopping rules were met at a planned interim analysis of data for 1050 patients, and recruitment was stopped. Data for 1265 patients (of 1400 scheduled) are presented here. After angiography, patients received a randomly assigned infusion of abciximab or placebo for 18–24 h before PTCA, continuing until 1 h afterwards. The primary endpoint was the occurrence within 30 days after PTCA of death (any cause), myocardial infarction, or urgent intervention for recurrent ischaemia. Analyses were by intention to treat. 
	FINDINGS
	By 30 days, the primary endpoint had occurred in 71 (11·3%) of 630 patients who received abciximab compared with 101 (15·9%) of 635 placebo recipients (p=0·012). The rate of myocardial infarction was lower in the abciximab than in the placebo group before PTCA (four [0·6%] vs 13 [2·1%], p=0·029) and during PTCA (16 [2·6%] vs 34 [5·5%], p=0·009). Major bleeding was infrequent, but occurred more often with abciximab than with placebo (24 [3·8%] vs 12 [1·9%], p=0·043). At 6-month follow-up, death, myocardial infarction, or repeat intervention had occurred in 193 patients in each group. 
	INTERPRETATION
	In patients with refractory unstable angina, treatment with abciximab substantially reduces the rate of thrombotic complications, in particular myocardial infarction, before, during, and after PTCA. There was no evidence that this regimen influenced the rate of myocardial infarction after the first few days, or the need for subsequent reintervention.},
	doi = {10.1016/S0140-6736(96)10452-9},
	issn = {0140-6736},
	issue = {9063},
	journal = {The Lancet},
	month = {5},
	pages = {1429-1435},
	publisher = {Elsevier},
	title = {Randomised placebo-controlled trial of abciximab before and during coronary intervention in refractory unstable angina: the CAPTURE study},
	volume = {349},
	url = {https://www.sciencedirect.com/science/article/pii/S0140673696104529?via%3Dihub},
	year = {1997},
}
@article{,
	author = {F Carrasco-Ramiro and R Peiró-Pastor and B Aguado},
	doi = {10.1038/gt.2017.77},
	title = {Human genomics projects and precision medicine},
	url = {www.nature.com/gt},
	year = {2017},
}
@article{Byar1977,
	abstract = {We are interested in the question ‘which treatment is best for which kinds of patients?’ rather than the classical question, ‘which treatment is best overall?’. A survivorship function in which the hazard is a function of the covariates is fitted both for all treatments combined and for separate treatments. Likelihood ratio tests are used to detect significant treatment-covariate interactions. If there are none, we test for a best overall treatment. Otherwise we define an optimal treatment for each patient. By studying the combinations of covariates which lead to selection of the various treatments as optimal, we make recommendations of treatment for different kinds of patients.},
	author = {David P. Byar and Donald K. Corle},
	doi = {10.1016/0021-9681(77)90037-6},
	issn = {0021-9681},
	issue = {7},
	journal = {Journal of Chronic Diseases},
	month = {7},
	pages = {445-459},
	publisher = {Elsevier},
	title = {Selecting optimal treatment in clinical trials using covariate information},
	volume = {30},
	url = {https://www.sciencedirect.com/science/article/pii/0021968177900376?via%3Dihub},
	year = {1977},
}
@article{Krams2003,
	author = {Michael Krams and Kennedy R. Lees and Werner Hacke and Andrew P. Grieve and Jean-Marc Orgogozo and Gary A. Ford},
	doi = {10.1161/01.STR.0000092527.33910.89},
	issn = {0039-2499},
	issue = {11},
	journal = {Stroke},
	month = {11},
	pages = {2543-2548},
	title = {Acute Stroke Therapy by Inhibition of Neutrophils (ASTIN)},
	volume = {34},
	url = {https://www.ahajournals.org/doi/10.1161/01.STR.0000092527.33910.89},
	year = {2003},
}
@article{Makalic2016,
	abstract = {In this note we derive a simple Bayesian sampler for linear regression with the horseshoe hierarchy. A new interpretation of the horseshoe model is presented, and extensions to logistic regression and alternative hierarchies, such as horseshoe$+$, are discussed. Due to the conjugacy of the proposed hierarchy, Chib's algorithm may be used to easily compute the marginal likelihood of the model.},
	author = {Enes Makalic and Daniel F. Schmidt},
	doi = {10.1109/LSP.2015.2503725},
	issn = {10709908},
	issue = {1},
	journal = {IEEE Signal Processing Letters},
	keywords = {Bayesian regression,Horseshoe estimator,Markov chain Monte Carlo sampling},
	pages = {179-182},
	title = {A simple sampler for the horseshoe estimator},
	volume = {23},
	year = {2016},
}
@article{Strack2014,
	abstract = {Management of hyperglycemia in hospitalized patients has a significant bearing on outcome, in terms of both morbidity and mortality. However, there are few national assessments of diabetes care during hospitalization which could serve as a baseline for change. This analysis of a large clinical database (74 million unique encounters corresponding to 17 million unique patients) was undertaken to provide such an assessment and to find future directions which might lead to improvements in patient safety. Almost 70,000 inpatient diabetes encounters were identified with sufficient detail for analysis. Multivariable logistic regression was used to fit the relationship between the measurement of HbA1c and early readmission while controlling for covariates such as demographics, severity and type of the disease, and type of admission. Results show that the measurement of HbA1c was performed infrequently (18.4%) in the inpatient setting. The statistical model suggests that the relationship between the probability of readmission and the HbA1c measurement depends on the primary diagnosis. The data suggest further that the greater attention to diabetes reflected in HbA1c determination may improve patient outcomes and lower cost of inpatient care.},
	author = {Beata Strack and Jonathan P DeShazo and Chris Gennings and Juan L Olmo and Sebastian Ventura and Krzysztof J Cios and John N Clore},
	doi = {10.1155/2014/781670},
	issn = {2314-6141},
	journal = {BioMed research international},
	month = {4},
	pages = {781670},
	pmid = {24804245},
	publisher = {Hindawi},
	title = {Impact of HbA1c measurement on hospital readmission rates: analysis of 70,000 clinical database patient records.},
	volume = {2014},
	url = {http://www.ncbi.nlm.nih.gov/pubmed/24804245 http://www.pubmedcentral.nih.gov/articlerender.fcgi?artid=PMC3996476},
	year = {2014},
}
@article{Yeung2015,
	abstract = {Copyright © 2015 John Wiley  &  Sons, Ltd. One of the main aims of early phase clinical trials is to identify a safe dose with an indication of therapeutic benefit to administer to subjects in further studies. Ideally therefore, dose-limiting events (DLEs) and responses indicative of efficacy should be considered in the dose-escalation procedure. Several methods have been suggested for incorporating both DLEs and efficacy responses in early phase dose-escalation trials. In this paper, we describe and evaluate a Bayesian adaptive approach based on one binary response (occurrence of a DLE) and one continuous response (a measure of potential efficacy) per subject. A logistic regression and a linear log-log relationship are used respectively to model the binary DLEs and the continuous efficacy responses. A gain function concerning both the DLEs and efficacy responses is used to determine the dose to administer to the next cohort of subjects. Stopping rules are proposed to enable efficient decision making. Simulation results shows that our approach performs better than taking account of DLE responses alone. To assess the robustness of the approach, scenarios where the efficacy responses of subjects are generated from an E max  model, but modelled by the linear log-log model are also considered. This evaluation shows that the simpler log-log model leads to robust recommendations even under this model showing that it is a useful approximation to the difficulty in estimating E max  model. Additionally, we find comparable performance to alternative approaches using efficacy and safety for dose-finding.},
	author = {Wai Yin Yeung and John Whitehead and Bruno Reigner and Ulrich Beyer and Cheikh Diack and Thomas Jaki},
	doi = {10.1002/pst.1706},
	issn = {15391612},
	issue = {6},
	journal = {Pharmaceutical Statistics},
	title = {Bayesian adaptive dose-escalation procedures for binary and continuous responses utilizing a gain function},
	volume = {14},
	year = {2015},
}
@article{Furey2000,
	author = {T. S. Furey and N. Cristianini and N. Duffy and D. W. Bednarski and M. Schummer and D. Haussler},
	doi = {10.1093/bioinformatics/16.10.906},
	issn = {1367-4803},
	issue = {10},
	journal = {Bioinformatics},
	month = {10},
	pages = {906-914},
	title = {Support vector machine classification and validation of cancer tissue samples using microarray expression data},
	volume = {16},
	url = {https://academic.oup.com/bioinformatics/article-lookup/doi/10.1093/bioinformatics/16.10.906},
	year = {2000},
}
@report{,
	abstract = {A training algorithm that maximizes the margin between the training patterns and the decision boundary is presented. The technique is applicable to a wide variety of classiiac-tion functions, including Perceptrons, polyno-mials, and Radial Basis Functions. The effective n umber of parameters is adjusted automatically to match the complexity of the problem. The solution is expressed as a linear combination of supporting patterns. These are the subset of training patterns that are closest to the decision boundary. Bounds on the generalization performance based on the leave-one-out method and the VC-dimension are given. Experimental results on optical character recognition problems demonstrate the good generalization obtained when compared with other learning algorithms.},
	author = {Bernhard E Boser and Isabelle M Guyon and Vladimir N Vapnik},
	title = {A Training Algorithm for Optimal Margin Classiiers},
}
@book_section{Vapnik1998,
	abstract = {This chapter describes the Support Vector technique for function estimation problems such as pattern recognition, regression estimation, and solving linear operator equations. It shows that for the Support Vector method both the quality of solution and the complexity of the solution does not depend directly on the dimensionality of an input space. Therefore, on the basis of this technique one can obtain a good estimate using a given number of high- dimensional data.},
	author = {Vladimir Vapnik},
	doi = {10.1007/978-1-4615-5703-6_3},
	journal = {Nonlinear Modeling},
	pages = {55-85},
	publisher = {Springer US},
	title = {The Support Vector Method of Function Estimation},
	year = {1998},
}
@article{Breiman2001,
	abstract = {Random forests are a combination of tree predictors such that each tree depends on the values of a random vector sampled independently and with the same distribution for all trees in the forest. The generalization error for forests converges a.s. to a limit as the number of trees in the forest becomes large. The generalization error of a forest of tree classifiers depends on the strength of the individual trees in the forest and the correlation between them. Using a random selection of features to split each node yields error rates that compare favorably to Adaboost (Y. Freund & R. Schapire, Machine Learning: Proceedings of the Thirteenth International conference, * * *, 148-156), but are more robust with respect to noise. Internal estimates monitor error, strength, and correlation and these are used to show the response to increasing the number of features used in the splitting. Internal estimates are also used to measure variable importance. These ideas are also applicable to regression.},
	author = {Leo Breiman},
	doi = {10.1023/A:1010933404324},
	issn = {08856125},
	issue = {1},
	journal = {Machine Learning},
	keywords = {Classification,Ensemble,Regression},
	month = {10},
	pages = {5-32},
	title = {Random forests},
	volume = {45},
	year = {2001},
}
@article{,
	author = {Rebeca Sanz-Pamplona and Antoni Berenguer and David Cordero and Samantha Riccadonna and Xavier Solé and Marta Crous-Bou and Elisabet Guinó and Xavier Sanjuan and Sebastiano Biondo and Antonio Soriano and Giuseppe Jurman and Gabriel Capella and Cesare Furlanello and Victor Moreno},
	doi = {10.1371/journal.pone.0048877},
	editor = {Wayne A. Phillips},
	issn = {1932-6203},
	issue = {11},
	journal = {PLoS ONE},
	month = {11},
	pages = {e48877},
	title = {Clinical Value of Prognosis Gene Expression Signatures in Colorectal Cancer: A Systematic Review},
	volume = {7},
	url = {https://dx.plos.org/10.1371/journal.pone.0048877},
	year = {2012},
}
@web_page{,
	title = {R: The R Project for Statistical Computing},
	url = {https://www.r-project.org/},
}
@article{Lee2005,
	abstract = {Since most classification articles have applied a single technique to a single gene expression dataset, it is crucial to assess the performance of each method through a comprehensive comparative study. We evaluate by extensive comparison study extending Dudoit et al. (J. Amer. Statist. Assoc. 97 (2002) 77) the performance of recently developed classification methods in microarray experiment, and provide the guidelines for finding the most appropriate classification tools in various situations. We extend their comparison in three directions: more classification methods (21 methods), more datasets (7 datasets) and more gene selection techniques (3 methods). Our comparison study shows several interesting facts and provides the biologists and the biostatisticians some insights into the classification tools in microarray data analysis. This study also shows that the more sophisticated classifiers give better performances than classical methods such as kNN, DLDA, DQDA and the choice of gene selection method has much effect on the performance of the classification methods, and thus the classification methods should be considered together with the gene selection criteria. © 2004 Elsevier B.V. All rights reserved.},
	author = {Jae Won Lee and Jung Bok Lee and Mira Park and Seuck Heun Song},
	doi = {10.1016/j.csda.2004.03.017},
	issn = {01679473},
	issue = {4},
	journal = {Computational Statistics and Data Analysis},
	keywords = {Classification,Feature selection,Microarray},
	month = {4},
	pages = {869-885},
	title = {An extensive comparison of recent classification tools applied to microarray data},
	volume = {48},
	year = {2005},
}
@inproceedings{Bouazza2015,
	abstract = {This paper presents a study of feature selection methods effect, using a filter approach, on the accuracy and error of supervised classification of cancer. A comparative evaluation between different selection methods: Fisher, T-Statistics, SNR and ReliefF, is carried out, using the dataset of different cancers; leukemia cancer, prostate cancer and colon cancer. The classification results using k nearest neighbors (KNN) and support vector machine (SVM) classifiers show that the combination between SNR's method and the SVM classifier can present the highest accuracy.},
	author = {Sara Haddou Bouazza and Nezha Hamdi and Abdelouhab Zeroual and Khalid Auhmani},
	doi = {10.1109/ISACV.2015.7106168},
	isbn = {9781479975112},
	journal = {2015 Intelligent Systems and Computer Vision, ISCV 2015},
	keywords = {DNA microarrays,KNN,SVM,colon cancer,feature selection,leukemia cancer,normalisation,prostate cancer,supervised classification},
	month = {5},
	publisher = {Institute of Electrical and Electronics Engineers Inc.},
	title = {Gene-expression-based cancer classification through feature selection with KNN and SVM classifiers},
	year = {2015},
}
@book{Breiman2017,
	abstract = {The methodology used to construct tree structured rules is the focus of this monograph. Unlike many other statistical procedures, which moved from pencil and paper to calculators, this text's use of trees was unthinkable before computers. Both the practical and theoretical sides have been developed in the authors' study of tree methods. Classification and Regression Trees reflects these two sides, covering the use of trees as a data analysis method, and in a more mathematical framework, proving some of their fundamental properties.},
	author = {Leo Breiman and Jerome H. Friedman and Richard A. Olshen and Charles J. Stone},
	doi = {10.1201/9781315139470},
	isbn = {9781351460491},
	issn = {1661-8564},
	journal = {Classification and Regression Trees},
	title = {Classification and regression trees},
	year = {2017},
}
@generic{Lemon2003,
	abstract = {Background: Audience segmentation strategies are of increasing interest to public health professionals who wish to identify easily defined, mutually exclusive population subgroups whose members share similar characteristics that help determine participation in a health-related behavior as a basis for targeted interventions. Classification and regression tree (C&RT) analysis is a nonparametric decision tree methodology that has the ability to efficiently segment populations into meaningful subgroups. However, it is not commonly used in public health. Purpose: This study provides a methodological overview of C&RT analysis for persons unfamiliar with the procedure. Methods and Results: An example of a C&RT analysis is provided and interpretation of results is discussed. Results are validated with those obtained from a logistic regression model that was created to replicate the C&RT findings. Results obtained from the example C&RT analysis are also compared to those obtained from a common approach to logistic regression, the stepwise selection procedure. Issues to consider when deciding whether to use C&RT are discussed, and situations in which C&RT may and may not be beneficial are described. Conclusions: C&RT is a promising research tool for the identification of at-risk populations in public health research and outreach.},
	author = {Stephenie C. Lemon and Jason Roy and Melissa A. Clark and Peter D. Friedmann and William Rakowski},
	doi = {10.1207/S15324796ABM2603_02},
	issn = {08836612},
	issue = {3},
	journal = {Annals of Behavioral Medicine},
	pages = {172-181},
	pmid = {14644693},
	publisher = {Lawrence Erlbaum Associates Inc.},
	title = {Classification and Regression Tree Analysis in Public Health: Methodological Review and Comparison with Logistic Regression},
	volume = {26},
	year = {2003},
}
@report{Wu2007,
	abstract = {This paper presents the top 10 data mining algorithms identified by the IEEE International Conference on Data Mining (ICDM) in December 2006: C4.5, k-Means, SVM, Apriori, EM, PageRank, AdaBoost, kNN, Naive Bayes, and CART. These top 10 algorithms are among the most influential data mining algorithms in the research community. With each algorithm, we provide a description of the algorithm, discuss the impact of the algorithm, and review current and further research on the algorithm. These 10 algorithms cover classification, clustering, statistical learning, association analysis, and link mining, which are all among the most important topics in data mining research and development.},
	author = {Xindong Wu and Vipin Kumar and J Ross Quinlan and Joydeep Ghosh and Qiang Yang and Hiroshi Motoda and Geoffrey J Mclachlan and Angus Ng and Bing Liu and Philip S Yu and Zhi-Hua Zhou and Michael Steinbach and David J Hand and Dan Steinberg},
	title = {Top 10 Algorithms in Data Mining},
	url = {http://www.cs.uvm.edu/},
	year = {2007},
}
@article{Tibshirani1996,
	author = {Robert Tibshirani},
	doi = {10.1111/j.2517-6161.1996.tb02080.x},
	issn = {00359246},
	issue = {1},
	journal = {Journal of the Royal Statistical Society: Series B (Methodological)},
	month = {1},
	pages = {267-288},
	title = {Regression Shrinkage and Selection Via the Lasso},
	volume = {58},
	url = {http://doi.wiley.com/10.1111/j.2517-6161.1996.tb02080.x},
	year = {1996},
}
@article{Hoerl1970,
	abstract = {In multiple regression it is shown that parameter estimates based on minimum residual sum of squares have a high probability of being unsatisfactory, if not incorrect, if the prediction vectors are not orthogonal. Proposed is an estimation procedure based on adding small positive quantities to the diagonal of X′X. Introduced is the ridge trace, a method for showing in two dimensions the effects of nonorthogonality. It is then shown how to augment X′X to obtain biased estimates with smaller mean square error. © 1970 Taylor and Francis Group, LLC.},
	author = {Arthur E. Hoerl and Robert W. Kennard},
	doi = {10.1080/00401706.1970.10488634},
	issn = {15372723},
	issue = {1},
	journal = {Technometrics},
	pages = {55-67},
	title = {Ridge Regression: Biased Estimation for Nonorthogonal Problems},
	volume = {12},
	year = {1970},
}
@article{Ma2008,
	author = {S. Ma and J. Huang},
	doi = {10.1093/bib/bbn027},
	issn = {1467-5463},
	issue = {5},
	journal = {Briefings in Bioinformatics},
	month = {4},
	pages = {392-403},
	title = {Penalized feature selection and classification in bioinformatics},
	volume = {9},
	url = {https://academic.oup.com/bib/article-lookup/doi/10.1093/bib/bbn027},
	year = {2008},
}
@article{Algamal2017,
	abstract = {Gene selection in high-dimensional microarray data has become increas- ingly important in cancer classification. The high dimensionality of microar- ray data makes the application of many expert classifier systems difficult. To simultaneously perform gene selection and estimate the gene coefficients in the model, sparse logistic regression using L1-norm was successfully ap- plied in high-dimensional microarray data. However, when there are high correlation among genes, L1-norm cannot perform effectively. To address this issue, an efficient sparse logistic regression (ESLR) is proposed. Exten- sive applications using high-dimensional gene expression data show that our proposed method can successfully select the highly correlated genes. Further- more, ESLR is compared with other three methods and exhibits competitive performance in both classification accuracy and Youdens index. Thus, we can conclude that ESLR has significant impact in sparse logistic regression method and could be used in the field of high-dimensional microarray data cancer classification.},
	author = {Zakariya Yahya Algamal and Haithem Taha Mohammad Ali},
	doi = {10.1285/i20705948v10n1p242},
	issn = {20705948},
	journal = {Electronic Journal of Applied Statistical Analysis},
	keywords = {Gene selection,Lasso,Microarray data classification,Sparse lo-gistic regression},
	title = {An efficient gene selection method for high-dimensional microarray data based on sparse logistic regression},
	year = {2017},
}
@article{Huang2016,
	author = {Hai-Hui Huang and Xiao-Ying Liu and Yong Liang},
	doi = {10.1371/journal.pone.0149675},
	editor = {Fengfeng Zhou},
	issn = {1932-6203},
	issue = {5},
	journal = {PLOS ONE},
	month = {5},
	pages = {e0149675},
	title = {Feature Selection and Cancer Classification via Sparse Logistic Regression with the Hybrid L1/2 +2 Regularization},
	volume = {11},
	url = {http://dx.plos.org/10.1371/journal.pone.0149675},
	year = {2016},
}
@article{Komaki2006,
	abstract = {We investigate shrinkage priors for constructing Bayesian predictive distributions. It is shown that there exist shrinkage predictive distributions asymptotically dominating Bayesian predictive distributions based on the Jeffreys prior or other vague priors if the model manifold satisfies some differential geometric conditions. Kullback-Leibler divergence from the true distribution to a predictive distribution is adopted as a loss function. Conformal transformations of model manifolds corresponding to vague priors are introduced. We show several examples where shrinkage predictive distributions dominate Bayesian predictive distributions based on vague priors. © Institute of Mathematical Statistics, 2006.},
	author = {Fumiyasu Komaki},
	doi = {10.1214/009053606000000010},
	issn = {00905364},
	issue = {2},
	journal = {Annals of Statistics},
	keywords = {Asymptotic theory,Conformal transformation,Information geometry,Jeffreys prior,Kullback-Leibler divergence,Vague prior},
	month = {4},
	pages = {808-819},
	title = {Shrinkage priors for Bayesian prediction},
	volume = {34},
	year = {2006},
}
@report{Bhattacharya2012,
	abstract = {Penalized regression methods, such as L 1 regularization, are routinely used in high-dimensional applications, and there is a rich literature on optimality properties under sparsity assumptions. In the Bayesian paradigm, sparsity is routinely induced through two-component mixture priors having a probability mass at zero, but such priors encounter daunting computational problems in high dimensions. This has motivated an amazing variety of continuous shrinkage priors, which can be expressed as global-local scale mixtures of Gaussians, facilitating computation. In sharp contrast to the corresponding frequentist literature, very little is known about the properties of such priors. Focusing on a broad class of shrinkage priors, we provide precise results on prior and posterior concentration. Interestingly, we demonstrate that most commonly used shrinkage priors, including the Bayesian Lasso, are suboptimal in high-dimensional settings. A new class of Dirichlet Laplace (DL) priors are proposed, which are optimal and lead to efficient posterior computation exploiting results from normalized random measure theory. Finite sample performance of Dirichlet Laplace priors relative to alternatives is assessed in simulations.},
	author = {Anirban Bhattacharya and Debdeep Pati and Natesh S Pillai and David B Dunson},
	keywords = {()},
	title = {Bayesian shrinkage},
	year = {2012},
}
@report{Bernardo2004,
	abstract = {We study the classic problem of choosing a prior distribution for a location parameter β = (β 1 ,. .. , βp) as p grows large. First, we study the standard "global-local shrinkage" approach, based on scale mixtures of normals. Two theorems are presented which characterize certain desirable properties of shrinkage priors for sparse problems. Next, we review some recent results showing how Lévy processes can be used to generate infinite-dimensional versions of standard normal scale-mixture priors, along with new priors that have yet to be seriously studied in the literature. This approach provides an intuitive framework both for generating new regularization penalties and shrinkage rules, and for performing asymptotic analysis on existing models. 1. ONE-GROUP ANSWERS TO TWO-GROUP QUESTIONS Suppose that (y | β) ∼ N(β, σ 2 I), where β = (β1,. .. , βp) is believed to be sparse. Many Bayesians, and at least some frequentists, would assume an exchangeable discrete-mixture prior, βi ∼ w · g(βi) + (1 − w) · δ0, and report w(y) = w · f1(y) w · f1(y) + (1 − w) · f0(y) , (1) where f0(y) = N(y | 0, σ 2) and f1(y) = R N(y | β, σ 2) g(β) dβ are the marginal densities of y under the null and the alternative models, respectively. Following Efron [2008], we call this the two-groups answer to the two-groups question. Many of this framework's asymptotic properties are well understood, both as the number of means (p) and the number of replicated observations (n)},
	author = {J M Bernardo and M J Bayarri and J O Berger and A P Dawid and D Heckerman and A F M Smith and M West and Nicholas G Polson and James G Scott},
	keywords = {and Phrases: Lévy processes,shrinkage,sparsity},
	title = {BAYESIAN STATISTICS Shrink Globally, Act Locally: Sparse Bayesian Regularization and Prediction},
	year = {2004},
}
@article{Bhattacharya2015,
	author = {Anirban Bhattacharya and Debdeep Pati and Natesh S. Pillai and David B. Dunson},
	doi = {10.1080/01621459.2014.960967},
	issn = {0162-1459},
	issue = {512},
	journal = {Journal of the American Statistical Association},
	month = {10},
	pages = {1479-1490},
	title = {Dirichlet–Laplace Priors for Optimal Shrinkage},
	volume = {110},
	url = {https://www.tandfonline.com/doi/full/10.1080/01621459.2014.960967},
	year = {2015},
}
@article{Armagan2013,
	abstract = {We propose a generalized double Pareto prior for Bayesian shrinkage estimation and inferences in linear models. The prior can be obtained via a scale mixture of Laplace or normal distributions, forming a bridge between the Laplace and Normal-Jeffreys' priors. While it has a spike at zero like the Laplace density, it also has a Student's t-like tail behavior. Bayesian computation is straightforward via a simple Gibbs sampling algorithm. We investigate the properties of the maximum a posteriori estimator, as sparse estimation plays an important role in many problems, reveal connections with some well-established regularization procedures, and show some asymptotic results. The performance of the prior is tested through simulations and an application.},
	author = {Artin Armagan and David B Dunson and Jaeyong Lee},
	issn = {1017-0405},
	issue = {1},
	journal = {Statistica Sinica},
	keywords = {Heavy tails,LASSO,high-dimensional data,maximum a posteriori estimation,relevance vector machine,robust prior,shrinkage estimation},
	month = {1},
	pages = {119-143},
	pmid = {24478567},
	title = {GENERALIZED DOUBLE {P}ARETO SHRINKAGE.},
	volume = {23},
	url = {http://www.ncbi.nlm.nih.gov/pubmed/24478567 http://www.pubmedcentral.nih.gov/articlerender.fcgi?artid=PMC3903426},
	year = {2013},
}
@report{,
	abstract = {We propose a new data-augmentation strategy for fully Bayesian inference in models with binomial likelihoods. The approach appeals to a new class of Pólya-Gamma distributions , which are constructed in detail. A variety of examples are presented to show the versatility of the method, including logistic regression, negative binomial regression, nonlinear mixed-effects models, and spatial models for count data. In each case, our data-augmentation strategy leads to simple, effective methods for posterior inference that: (1) circumvent the need for analytic approximations, numerical integration, or Metropolis-Hastings; and (2) outperform other known data-augmentation strategies, both in ease of use and in computational efficiency. All methods, including an efficient sampler for the Pólya-Gamma distribution, are implemented in the R package BayesLogit. In the technical supplement appended to the end of the paper, we provide further details regarding the generation of Pólya-Gamma random variables; the empirical benchmarks reported in the main manuscript; and the extension of the basic data-augmentation framework to contingency tables and multinomial outcomes.},
	author = {Nicholas G Polson and James G Scott and Jesse Windle},
	title = {Bayesian inference for logistic models using Pólya-Gamma latent variables},
}
@article{Choi2013,
	abstract = {One of the most widely used data augmentation algorithms is Albert and Chib's (1993) algorithm for Bayesian probit regression. Pol-son, Scott, and Windle (2013) recently introduced an analogous algorithm for Bayesian logistic regression. The main difference between the two is that Albert and Chib's (1993) truncated normals are replaced by so-called Polya-Gamma random variables. In this note, we establish that the Markov chain underlying Polson, Scott, and Windle's (2013) algorithm is uniformly ergodic. This theoretical result has important practical benefits. In particular , it guarantees the existence of central limit theorems that can be used to make an informed decision about how long the simulation should be run.},
	author = {Hee Min Choi and James P Hobert},
	doi = {10.1214/13-EJS837},
	issn = {1935-7524},
	journal = {Electronic Journal of Statistics},
	keywords = {60J27,62F15Polya-Gamma distribution,Markov chain,Monte Carlo,data augmentation algorithm,minorization condition},
	pages = {2054-2064},
	title = {The Polya-Gamma Gibbs sampler for Bayesian logistic regression is uniformly ergodic},
	volume = {7},
	year = {2013},
}
@article{Zhang2012,
	author = {Hongyan Zhang and Haiyan Wang and Zhijun Dai and Ming-shun Chen and Zheming Yuan},
	doi = {10.1186/1471-2105-13-298},
	issn = {1471-2105},
	issue = {1},
	journal = {BMC Bioinformatics},
	pages = {298},
	title = {Improving accuracy for cancer classification with a new algorithm for genes selection},
	volume = {13},
	url = {http://bmcbioinformatics.biomedcentral.com/articles/10.1186/1471-2105-13-298},
	year = {2012},
}
@book_section{Li2006,
	author = {Shutao Li and Chen Liao and James T. Kwok},
	doi = {10.1007/11893295_2},
	pages = {11-20},
	title = {Gene Feature Extraction Using T-Test Statistics and Kernel Partial Least Squares},
	url = {http://link.springer.com/10.1007/11893295_2},
	year = {2006},
}
@web_page{,
	title = {Data pertaining to the article ‘Broad patterns of gene expression revealed by clustering of tumor and normal colon tissues probed by oligonucleotide arrays’},
	url = {http://genomics-pubs.princeton.edu/oncology/affydata/index.html},
}
@report{,
	abstract = {Depends R (>= 2.10.0) Imports splines Suggests MASS LazyLoad yes LazyData yes Description Performs linear discriminant analysis in high dimensional problems based on reliable covariance estimators for problems with (many) more variables than observations. Includes routines for classifier training, prediction, cross-validation and variable selection. License GPL (>= 3)},
	author = {Author Antonio Pedro Duarte Silva and Maintainer Antonio Pedro Duarte Silva},
	title = {Package 'HiDimDA' Type Package Title High Dimensional Discriminant Analysis},
	year = {2015},
}
@article{Alon1999,
	author = {U. Alon and N. Barkai and D. A. Notterman and K. Gish and S. Ybarra and D. Mack and A. J. Levine},
	doi = {10.1073/pnas.96.12.6745},
	issn = {0027-8424},
	issue = {12},
	journal = {Proceedings of the National Academy of Sciences},
	month = {6},
	pages = {6745-6750},
	title = {Broad patterns of gene expression revealed by clustering analysis of tumor and normal colon tissues probed by oligonucleotide arrays},
	volume = {96},
	url = {http://www.pnas.org/cgi/doi/10.1073/pnas.96.12.6745},
	year = {1999},
}
@article{Golub1999,
	abstract = {<p>Although cancer classification has improved over the past 30 years, there has been no general approach for identifying new cancer classes (class discovery) or for assigning tumors to known classes (class prediction). Here, a generic approach to cancer classification based on gene expression monitoring by DNA microarrays is described and applied to human acute leukemias as a test case. A class discovery procedure automatically discovered the distinction between acute myeloid leukemia (AML) and acute lymphoblastic leukemia (ALL) without previous knowledge of these classes. An automatically derived class predictor was able to determine the class of new leukemia cases. The results demonstrate the feasibility of cancer classification based solely on gene expression monitoring and suggest a general strategy for discovering and predicting cancer classes for other types of cancer, independent of previous biological knowledge.</p>},
	author = {T. R. Golub and D. K. Slonim and P. Tamayo and C. Huard and M. Gaasenbeek and J. P. Mesirov and H. Coller and M. L. Loh and J. R. Downing and M. A. Caligiuri and C. D. Bloomfield and E. S. Lander},
	doi = {10.1126/science.286.5439.531},
	issn = {0036-8075},
	issue = {5439},
	journal = {Science},
	month = {10},
	pages = {531-537},
	title = {Molecular Classification of Cancer: Class Discovery and Class Prediction by Gene Expression Monitoring},
	volume = {286},
	url = {http://www.sciencemag.org/lookup/doi/10.1126/science.286.5439.531},
	year = {1999},
}
@article{Ross2000,
	author = {Douglas T. Ross and Uwe Scherf and Michael B. Eisen and Charles M. Perou and Christian Rees and Paul Spellman and Vishwanath Iyer and Stefanie S. Jeffrey and Matt Van de Rijn and Mark Waltham and Alexander Pergamenschikov and Jeffrey C.F. Lee and Deval Lashkari and Dari Shalon and Timothy G. Myers and John N. Weinstein and David Botstein and Patrick O. Brown},
	doi = {10.1038/73432},
	issn = {1061-4036},
	issue = {3},
	journal = {Nature Genetics},
	month = {3},
	pages = {227-235},
	title = {Systematic variation in gene expression patterns in human cancer cell lines},
	volume = {24},
	url = {http://www.nature.com/articles/ng0300_227},
	year = {2000},
}
@article{Dudoit2002,
	author = {Sandrine Dudoit and Jane Fridlyand and Terence P Speed},
	doi = {10.1198/016214502753479248},
	issn = {0162-1459},
	issue = {457},
	journal = {Journal of the American Statistical Association},
	month = {3},
	pages = {77-87},
	title = {Comparison of Discrimination Methods for the Classification of Tumors Using Gene Expression Data},
	volume = {97},
	url = {http://www.tandfonline.com/doi/abs/10.1198/016214502753479248},
	year = {2002},
}
@article{Fawcett2006,
	abstract = {Receiver operating characteristics (ROC) graphs are useful for organizing classifiers and visualizing their performance. ROC graphs are commonly used in medical decision making, and in recent years have been used increasingly in machine learning and data mining research. Although ROC graphs are apparently simple, there are some common misconceptions and pitfalls when using them in practice. The purpose of this article is to serve as an introduction to ROC graphs and as a guide for using them in research. © 2005 Elsevier B.V. All rights reserved.},
	author = {Tom Fawcett},
	doi = {10.1016/j.patrec.2005.10.010},
	issn = {01678655},
	issue = {8},
	journal = {Pattern Recognition Letters},
	keywords = {Classifier evaluation,Evaluation metrics,ROC analysis},
	month = {6},
	pages = {861-874},
	title = {An introduction to ROC analysis},
	volume = {27},
	year = {2006},
}
@generic{Steyerberg2010,
	abstract = {The performance of prediction models can be assessed using a variety of methods and metrics. Traditional measures for binary and survival outcomes include the Brier score to indicate overall model performance, the concordance (or c) statistic for discriminative ability (or area under the receiver operating characteristic [ROC] curve), and goodness-of-fit statistics for calibration.Several new measures have recently been proposed that can be seen as refinements of discrimination measures, including variants of the c statistic for survival, reclassification tables, net reclassification improvement (NRI), and integrated discrimination improvement (IDI). Moreover, decision-analytic measures have been proposed, including decision curves to plot the net benefit achieved by making decisions based on model predictions.We aimed to define the role of these relatively novel approaches in the evaluation of the performance of prediction models. For illustration, we present a case study of predicting the presence of residual tumor versus benign tissue in patients with testicular cancer (n = 544 for model development, n = 273 for external validation).We suggest that reporting discrimination and calibration will always be important for a prediction model. Decision-analytic measures should be reported if the predictive model is to be used for clinical decisions. Other measures of performance may be warranted in specific applications, such as reclassification metrics to gain insight into the value of adding a novel predictor to an established model. © 2009 by Lippincott Williams & Wilkins.},
	author = {Ewout W. Steyerberg and Andrew J. Vickers and Nancy R. Cook and Thomas Gerds and Mithat Gonen and Nancy Obuchowski and Michael J. Pencina and Michael W. Kattan},
	doi = {10.1097/EDE.0b013e3181c30fb2},
	issn = {10443983},
	issue = {1},
	journal = {Epidemiology},
	month = {1},
	pages = {128-138},
	pmid = {20010215},
	title = {Assessing the performance of prediction models: A framework for traditional and novel measures},
	volume = {21},
	year = {2010},
}
@article{Liang2013,
	author = {Yong Liang and Cheng Liu and Xin-Ze Luan and Kwong-Sak Leung and Tak-Ming Chan and Zong-Ben Xu and Hai Zhang},
	doi = {10.1186/1471-2105-14-198},
	issn = {1471-2105},
	issue = {1},
	journal = {BMC Bioinformatics},
	month = {12},
	pages = {198},
	title = {Sparse logistic regression with a L1/2 penalty for gene selection in cancer classification},
	volume = {14},
	url = {https://bmcbioinformatics.biomedcentral.com/articles/10.1186/1471-2105-14-198},
	year = {2013},
}
@bill{Breiman2001,
	author = {Leo Breiman},
	doi = {10.1023/A:1010933404324},
	issn = {08856125},
	issue = {1},
	journal = {Machine Learning},
	keywords = {Classification,Ensemble,Regression,classification,ensemble,regression},
	month = {10},
	pages = {5-32},
	title = {No Title},
	volume = {45},
	year = {2001},
}
@article{Boulesteix2003,
	author = {A.-L. Boulesteix and G. Tutz and K. Strimmer},
	doi = {10.1093/bioinformatics/btg361},
	issn = {1367-4803},
	issue = {18},
	journal = {Bioinformatics},
	month = {12},
	pages = {2465-2472},
	title = {A CART-based approach to discover emerging patterns in microarray data},
	volume = {19},
	url = {https://academic.oup.com/bioinformatics/article-lookup/doi/10.1093/bioinformatics/btg361},
	year = {2003},
}
@bill{Lemon2003,
	abstract = {Background: Audience segmentation strategies are of increasing interest to public health professionals who wish to identify easily defined, mutually exclusive population subgroups whose members share similar characteristics that help determine participation in a health-related behavior as a basis for targeted interventions. Classification and regression tree (C&RT) analysis is a nonparametric decision tree methodology that has the ability to efficiently segment populations into meaningful subgroups. However, it is not commonly used in public health. Purpose: This study provides a methodological overview of C&RT analysis for persons unfamiliar with the procedure. Methods and Results: An example of a C&RT analysis is provided and interpretation of results is discussed. Results are validated with those obtained from a logistic regression model that was created to replicate the C&RT findings. Results obtained from the example C&RT analysis are also compared to those obtained from a common approach to logistic regression, the stepwise selection procedure. Issues to consider when deciding whether to use C&RT are discussed, and situations in which C&RT may and may not be beneficial are described. Conclusions: C&RT is a promising research tool for the identification of at-risk populations in public health research and outreach.},
	author = {Stephenie C. Lemon and Jason Roy and Melissa A. Clark and Peter D. Friedmann and William Rakowski},
	doi = {10.1207/S15324796ABM2603_02},
	issn = {08836612},
	issue = {3},
	journal = {Annals of Behavioral Medicine},
	pages = {172-181},
	pmid = {14644693},
	publisher = {Lawrence Erlbaum Associates Inc.},
	title = {No Title},
	volume = {26},
	year = {2003},
}
@article{Zou2005,
	author = {Hui Zou and Trevor Hastie},
	doi = {10.1111/J.1467-9868.2005.00503.X@10.1111/(ISSN)1467-9868.TOP_SERIES_B_RESEARCH},
	issn = {1467-9868},
	issue = {2},
	journal = {Journal of the Royal Statistical Society: Series B (Statistical Methodology)},
	keywords = {Grouping effect,LARS algorithm,Lasso,Penalization,Variable selection,p≫n problem},
	month = {4},
	pages = {301-320},
	title = {Regularization and variable selection via the elastic net},
	volume = {67},
	year = {2005},
}
@article{Cawley2006,
	author = {G. C. Cawley and N. L. C. Talbot},
	doi = {10.1093/bioinformatics/btl386},
	issn = {1367-4803},
	issue = {19},
	journal = {Bioinformatics},
	month = {10},
	pages = {2348-2355},
	title = {Gene selection in cancer classification using sparse logistic regression with Bayesian regularization},
	volume = {22},
	url = {https://academic.oup.com/bioinformatics/article-lookup/doi/10.1093/bioinformatics/btl386},
	year = {2006},
}
@article{Wuju2002,
	author = {L. Wuju and X. Momiao},
	doi = {10.1093/bioinformatics/18.2.325},
	issn = {1367-4803},
	issue = {2},
	journal = {Bioinformatics},
	month = {2},
	pages = {325-326},
	title = {Tclass: tumor classification system based on gene expression profile},
	volume = {18},
	url = {https://academic.oup.com/bioinformatics/article-lookup/doi/10.1093/bioinformatics/18.2.325},
	year = {2002},
}
@report{Fakoor2013,
	abstract = {Using automated computer tools and in particular machine learning to facilitate and enhance medical analysis and diagnosis is a promising and important area. In this paper, we show that how unsupervised feature learning can be used for cancer detection and cancer type analysis from gene expression data. The main advantage of the proposed method over previous cancer detection approaches is the possibility of applying data from various types of cancer to automatically form features which help to enhance the detection and diagnosis of a specific one. The technique is here applied to the detection and classification of cancer types based on gene expression data. In this domain we show that the performance of this method is better than that of previous methods, therefore promising a more comprehensive and generic approach for cancer detection and diagnosis.},
	author = {Rasool Fakoor and Azade Nazi and Manfred Huber},
	title = {Using deep learning to enhance cancer diagnosis and classification},
	url = {https://www.researchgate.net/publication/281857285},
	year = {2013},
}
@article{,
	abstract = {We present a new classification approach, using a variational Bayesian estimation of probit regression with Laplace priors. Laplace priors have been previously used extensively as a sparsity-inducing mechanism to perform feature selection simultaneously with classification or regression. However, contrarily to the 'myth' of sparse Bayesian learning with Laplace priors, we find that the sparsity effect is due to a property of the maximum a posteriori (MAP) parameter estimates only. The Bayesian estimates, in turn, induce a posterior weighting rather than a hard selection of features, and has different advantageous properties: (1) It provides better estimates of the prediction uncertainty; (2) it is able to retain correlated features favouring generalisation; (3) it is more stable with respect to the hyperparameter choice and (4) it produces a weight-based ranking of the features, suited for interpretation. We analyse the behaviour of the Bayesian estimate in comparison with its MAP counterpart, as well as other related models, (a) through a graphical interpretation of the associated shrinkage and (b) by controlled numerical simulations in a range of testing conditions. The results pinpoint the situations when the advantages of Bayesian estimates are feasible to exploit. Finally, we demonstrate the working of our method in a gene expression classification task. © 2007 Elsevier B.V. All rights reserved.},
	author = {Ata Kabán},
	doi = {10.1016/j.patrec.2007.02.010},
	issn = {01678655},
	issue = {10},
	journal = {Pattern Recognition Letters},
	keywords = {Laplace prior,Microarray gene expressions,Predictive features,Shrinkage effect,Sparsity,Variational Bayes},
	month = {7},
	pages = {1271-1282},
	title = {On Bayesian classification with Laplace priors},
	volume = {28},
	year = {2007},
}
@generic{Bhattacharyya2019,
	abstract = {Genomics having a profound impact on oncology drug development necessitates the use of genomic signatures for therapeutic strategy and emerging medicine proposals. Since its advent in the arena of clinical trials biomarker-related predictive methods for the identification and selection of patient subgroups, with optimal treatment response, are widely used. Genetic signatures which are accountable for the differential response to treatments are experimentally recognizable and analytically validated in phase II stage of clinical trials. The availability of robust and validated biomarkers in phase III is limited. Hence, the development of a clinical trial design without the availability of biomarker identity for treatment-sensitive patients becomes indispensable. Adaptive Signature Design (ASD) is a design procedure of developing and validating a predictive classifier (diagnostic testing strategy) when the signature of subjects responding differentially to treatment is remote in the context of the study. This review provides a detailed methodology and statistical background of this pioneering design developed by Freidlin and Simon (2005). In addition, it concentrates on the advances in ASD regarding statistical issues such as predictive assay identification, classification techniques, statistical methods, subgroup search, choice of differentially expressed genes, and multiplicity correction. The statistical methodology behind the design is explained with the intent of building the ground steps for future research approachable, especially for beginning researchers. Most of the existing research articles give a microcosmic view of the design and lack in describing the details behind the methodology. This study covers those details and marks the novelty of our research.},
	author = {Arinjita Bhattacharyya and Shesh N. Rai},
	doi = {10.1016/j.conctc.2019.100378},
	issn = {24518654},
	journal = {Contemporary Clinical Trials Communications},
	keywords = {Adaptive design,Adaptive signature design,Biomarker,Oncology,Precision medicine,Randomized clinical trials},
	month = {9},
	publisher = {Elsevier Inc},
	title = {Adaptive Signature Design- review of the biomarker guided adaptive phase –III controlled design},
	volume = {15},
	year = {2019},
}
@book_section{Perez2020,
	author = {Edith A. Perez},
	doi = {10.1007/978-3-030-29286-7_11},
	journal = {Advancing the Science of Cancer in Latinos},
	pages = {113-123},
	publisher = {Springer International Publishing},
	title = {Biomarkers and Precision Medicine in Oncology Practice and Clinical Trials},
	year = {2020},
}
@article{Carter2016,
	abstract = {Background It is vital for clinicians to understand and interpret correctly medical statistics as used in clinical studies. In this review, we address current issues and focus on delivering a simple, yet comprehensive, explanation of common research methodology involving receiver operating characteristic (ROC) curves. ROC curves are used most commonly in medicine as a means of evaluating diagnostic tests. Methods Sample data from a plasma test for the diagnosis of colorectal cancer were used to generate a prediction model. These are actual, unpublished data that have been used to describe the calculation of sensitivity, specificity, positive predictive and negative predictive values, and accuracy. The ROC curves were generated to determine the accuracy of this plasma test. These curves are generated by plotting the sensitivity (true-positive rate) on the y axis and 1 - specificity (false-positive rate) on the x axis. Results Curves that approach closest to the coordinate (x = 0, y = 1) are more highly predictive, whereas ROC curves that lie close to the line of equality indicate that the result is no better than that obtained by chance. The optimum sensitivity and specificity can be determined from the graph as the point where the minimum distance line crosses the ROC curve. This point corresponds to the Youden index (J), a function of sensitivity and specificity used commonly to rate diagnostic tests. The area under the curve is used to quantify the overall ability of a test to discriminate between 2 outcomes. Conclusion By following these simple guidelines, interpretation of ROC curves will be less difficult and they can then be interpreted more reliably when writing, reviewing, or analyzing scientific papers.},
	author = {Jane V. Carter and Jianmin Pan and Shesh N. Rai and Susan Galandiuk},
	doi = {10.1016/j.surg.2015.12.029},
	issn = {15327361},
	issue = {6},
	journal = {Surgery (United States)},
	month = {6},
	pages = {1638-1645},
	publisher = {Mosby Inc.},
	title = {ROC-ing along: Evaluation and interpretation of receiver operating characteristic curves},
	volume = {159},
	year = {2016},
}
@article{Armagan2013,
	abstract = {We propose a generalized double Pareto prior for Bayesian shrinkage estimation and inferences in linear models. The prior can be obtained via a scale mixture of Laplace or normal distributions, forming a bridge between the Laplace and Normal-Jeffreys' priors. While it has a spike at zero like the Laplace density, it also has a Student's t-like tail behavior. Bayesian computation is straightforward via a simple Gibbs sampling algorithm. We investigate the properties of the maximum a posteriori estimator, as sparse estimation plays an important role in many problems, reveal connections with some well-established regularization procedures, and show some asymptotic results. The performance of the prior is tested through simulations and an application.},
	author = {Artin Armagan and David B Dunson and Jaeyong Lee},
	issn = {1017-0405},
	issue = {1},
	journal = {Statistica Sinica},
	month = {1},
	pages = {119-143},
	pmid = {24478567},
	title = {GENERALIZED DOUBLE PARETO SHRINKAGE.},
	volume = {23},
	year = {2013},
}
@article{Bhattacharya2015,
	author = {Anirban Bhattacharya and Debdeep Pati and Natesh S. Pillai and David B. Dunson},
	doi = {10.1080/01621459.2014.960967},
	issn = {0162-1459},
	issue = {512},
	journal = {Journal of the American Statistical Association},
	month = {10},
	pages = {1479-1490},
	title = {Dirichlet–Laplace Priors for Optimal Shrinkage},
	volume = {110},
	year = {2015},
}
@inproceedings{Bouazza2015,
	abstract = {This paper presents a study of feature selection methods effect, using a filter approach, on the accuracy and error of supervised classification of cancer. A comparative evaluation between different selection methods: Fisher, T-Statistics, SNR and ReliefF, is carried out, using the dataset of different cancers; leukemia cancer, prostate cancer and colon cancer. The classification results using k nearest neighbors (KNN) and support vector machine (SVM) classifiers show that the combination between SNR's method and the SVM classifier can present the highest accuracy.},
	author = {Sara Haddou Bouazza and Nezha Hamdi and Abdelouhab Zeroual and Khalid Auhmani},
	doi = {10.1109/ISACV.2015.7106168},
	isbn = {9781479975112},
	journal = {2015 Intelligent Systems and Computer Vision, ISCV 2015},
	month = {5},
	publisher = {Institute of Electrical and Electronics Engineers Inc.},
	title = {Gene-expression-based cancer classification through feature selection with KNN and SVM classifiers},
	year = {2015},
}
@article{Breiman2001,
	abstract = {Random forests are a combination of tree predictors such that each tree depends on the values of a random vector sampled independently and with the same distribution for all trees in the forest. The generalization error for forests converges a.s. to a limit as the number of trees in the forest becomes large. The generalization error of a forest of tree classifiers depends on the strength of the individual trees in the forest and the correlation between them. Using a random selection of features to split each node yields error rates that compare favorably to Adaboost (Y. Freund & R. Schapire, Machine Learning: Proceedings of the Thirteenth International conference, * * *, 148-156), but are more robust with respect to noise. Internal estimates monitor error, strength, and correlation and these are used to show the response to increasing the number of features used in the splitting. Internal estimates are also used to measure variable importance. These ideas are also applicable to regression.},
	author = {Leo Breiman},
	doi = {10.1023/A:1010933404324},
	issn = {08856125},
	issue = {1},
	journal = {Machine Learning},
	month = {10},
	pages = {5-32},
	title = {Random forests},
	volume = {45},
	year = {2001},
}
@generic{Steyerberg2010,
	abstract = {The performance of prediction models can be assessed using a variety of methods and metrics. Traditional measures for binary and survival outcomes include the Brier score to indicate overall model performance, the concordance (or c) statistic for discriminative ability (or area under the receiver operating characteristic [ROC] curve), and goodness-of-fit statistics for calibration.Several new measures have recently been proposed that can be seen as refinements of discrimination measures, including variants of the c statistic for survival, reclassification tables, net reclassification improvement (NRI), and integrated discrimination improvement (IDI). Moreover, decision-analytic measures have been proposed, including decision curves to plot the net benefit achieved by making decisions based on model predictions.We aimed to define the role of these relatively novel approaches in the evaluation of the performance of prediction models. For illustration, we present a case study of predicting the presence of residual tumor versus benign tissue in patients with testicular cancer (n = 544 for model development, n = 273 for external validation).We suggest that reporting discrimination and calibration will always be important for a prediction model. Decision-analytic measures should be reported if the predictive model is to be used for clinical decisions. Other measures of performance may be warranted in specific applications, such as reclassification metrics to gain insight into the value of adding a novel predictor to an established model. © 2009 by Lippincott Williams & Wilkins.},
	author = {Ewout W. Steyerberg and Andrew J. Vickers and Nancy R. Cook and Thomas Gerds and Mithat Gonen and Nancy Obuchowski and Michael J. Pencina and Michael W. Kattan},
	doi = {10.1097/EDE.0b013e3181c30fb2},
	issn = {10443983},
	issue = {1},
	journal = {Epidemiology},
	month = {1},
	pages = {128-138},
	pmid = {20010215},
	title = {Assessing the performance of prediction models: A framework for traditional and novel measures},
	volume = {21},
	year = {2010},
}
@article{,
	abstract = {We present a new classification approach, using a variational Bayesian estimation of probit regression with Laplace priors. Laplace priors have been previously used extensively as a sparsity-inducing mechanism to perform feature selection simultaneously with classification or regression. However, contrarily to the 'myth' of sparse Bayesian learning with Laplace priors, we find that the sparsity effect is due to a property of the maximum a posteriori (MAP) parameter estimates only. The Bayesian estimates, in turn, induce a posterior weighting rather than a hard selection of features, and has different advantageous properties: (1) It provides better estimates of the prediction uncertainty; (2) it is able to retain correlated features favouring generalisation; (3) it is more stable with respect to the hyperparameter choice and (4) it produces a weight-based ranking of the features, suited for interpretation. We analyse the behaviour of the Bayesian estimate in comparison with its MAP counterpart, as well as other related models, (a) through a graphical interpretation of the associated shrinkage and (b) by controlled numerical simulations in a range of testing conditions. The results pinpoint the situations when the advantages of Bayesian estimates are feasible to exploit. Finally, we demonstrate the working of our method in a gene expression classification task. © 2007 Elsevier B.V. All rights reserved.},
	author = {Ata Kabán},
	doi = {10.1016/j.patrec.2007.02.010},
	issn = {01678655},
	issue = {10},
	journal = {Pattern Recognition Letters},
	month = {7},
	pages = {1271-1282},
	title = {On Bayesian classification with Laplace priors},
	volume = {28},
	year = {2007},
}
@article{Liang2013,
	author = {Yong Liang and Cheng Liu and Xin-Ze Luan and Kwong-Sak Leung and Tak-Ming Chan and Zong-Ben Xu and Hai Zhang},
	doi = {10.1186/1471-2105-14-198},
	issn = {1471-2105},
	issue = {1},
	journal = {BMC Bioinformatics},
	month = {12},
	pages = {198},
	title = {Sparse logistic regression with a L1/2 penalty for gene selection in cancer classification},
	volume = {14},
	year = {2013},
}
@article{Zou2005,
	author = {Hui Zou and Trevor Hastie},
	doi = {10.1111/J.1467-9868.2005.00503.X@10.1111/(ISSN)1467-9868.TOP_SERIES_B_RESEARCH},
	issn = {1467-9868},
	issue = {2},
	journal = {Journal of the Royal Statistical Society: Series B (Statistical Methodology)},
	month = {4},
	pages = {301-320},
	title = {Regularization and variable selection via the elastic net},
	volume = {67},
	year = {2005},
}
@report{,
	abstract = {Depends R (>= 2.10.0) Imports splines Suggests MASS LazyLoad yes LazyData yes Description Performs linear discriminant analysis in high dimensional problems based on reliable covariance estimators for problems with (many) more variables than observations. Includes routines for classifier training, prediction, cross-validation and variable selection. License GPL (>= 3)},
	author = {Author Antonio Pedro Duarte Silva and Maintainer Antonio Pedro Duarte Silva},
	title = {Package 'HiDimDA' Type Package Title High Dimensional Discriminant Analysis},
	year = {2015},
}
@article{Wuju2002,
	author = {L. Wuju and X. Momiao},
	doi = {10.1093/bioinformatics/18.2.325},
	issn = {1367-4803},
	issue = {2},
	journal = {Bioinformatics},
	month = {2},
	pages = {325-326},
	title = {Tclass: tumor classification system based on gene expression profile},
	volume = {18},
	year = {2002},
}
@article{Fawcett2006,
	abstract = {Receiver operating characteristics (ROC) graphs are useful for organizing classifiers and visualizing their performance. ROC graphs are commonly used in medical decision making, and in recent years have been used increasingly in machine learning and data mining research. Although ROC graphs are apparently simple, there are some common misconceptions and pitfalls when using them in practice. The purpose of this article is to serve as an introduction to ROC graphs and as a guide for using them in research. © 2005 Elsevier B.V. All rights reserved.},
	author = {Tom Fawcett},
	doi = {10.1016/j.patrec.2005.10.010},
	issn = {01678655},
	issue = {8},
	journal = {Pattern Recognition Letters},
	month = {6},
	pages = {861-874},
	title = {An introduction to ROC analysis},
	volume = {27},
	year = {2006},
}
@article{,
	author = {Rebeca Sanz-Pamplona and Antoni Berenguer and David Cordero and Samantha Riccadonna and Xavier Solé and Marta Crous-Bou and Elisabet Guinó and Xavier Sanjuan and Sebastiano Biondo and Antonio Soriano and Giuseppe Jurman and Gabriel Capella and Cesare Furlanello and Victor Moreno},
	doi = {10.1371/journal.pone.0048877},
	editor = {Wayne A. Phillips},
	issn = {1932-6203},
	issue = {11},
	journal = {PLoS ONE},
	month = {11},
	pages = {e48877},
	title = {Clinical Value of Prognosis Gene Expression Signatures in Colorectal Cancer: A Systematic Review},
	volume = {7},
	year = {2012},
}
@article{Lee2005,
	abstract = {Since most classification articles have applied a single technique to a single gene expression dataset, it is crucial to assess the performance of each method through a comprehensive comparative study. We evaluate by extensive comparison study extending Dudoit et al. (J. Amer. Statist. Assoc. 97 (2002) 77) the performance of recently developed classification methods in microarray experiment, and provide the guidelines for finding the most appropriate classification tools in various situations. We extend their comparison in three directions: more classification methods (21 methods), more datasets (7 datasets) and more gene selection techniques (3 methods). Our comparison study shows several interesting facts and provides the biologists and the biostatisticians some insights into the classification tools in microarray data analysis. This study also shows that the more sophisticated classifiers give better performances than classical methods such as kNN, DLDA, DQDA and the choice of gene selection method has much effect on the performance of the classification methods, and thus the classification methods should be considered together with the gene selection criteria. © 2004 Elsevier B.V. All rights reserved.},
	author = {Jae Won Lee and Jung Bok Lee and Mira Park and Seuck Heun Song},
	doi = {10.1016/j.csda.2004.03.017},
	issn = {01679473},
	issue = {4},
	journal = {Computational Statistics and Data Analysis},
	month = {4},
	pages = {869-885},
	title = {An extensive comparison of recent classification tools applied to microarray data},
	volume = {48},
	year = {2005},
}
@article{Huang2016,
	author = {Hai-Hui Huang and Xiao-Ying Liu and Yong Liang},
	doi = {10.1371/journal.pone.0149675},
	editor = {Fengfeng Zhou},
	issn = {1932-6203},
	issue = {5},
	journal = {PLOS ONE},
	month = {5},
	pages = {e0149675},
	title = {Feature Selection and Cancer Classification via Sparse Logistic Regression with the Hybrid L1/2 +2 Regularization},
	volume = {11},
	year = {2016},
}
@report{Fakoor2013,
	abstract = {Using automated computer tools and in particular machine learning to facilitate and enhance medical analysis and diagnosis is a promising and important area. In this paper, we show that how unsupervised feature learning can be used for cancer detection and cancer type analysis from gene expression data. The main advantage of the proposed method over previous cancer detection approaches is the possibility of applying data from various types of cancer to automatically form features which help to enhance the detection and diagnosis of a specific one. The technique is here applied to the detection and classification of cancer types based on gene expression data. In this domain we show that the performance of this method is better than that of previous methods, therefore promising a more comprehensive and generic approach for cancer detection and diagnosis.},
	author = {Rasool Fakoor and Azade Nazi and Manfred Huber},
	title = {Using deep learning to enhance cancer diagnosis and classification},
	year = {2013},
}
@generic{Bhattacharyya2019,
	abstract = {Genomics having a profound impact on oncology drug development necessitates the use of genomic signatures for therapeutic strategy and emerging medicine proposals. Since its advent in the arena of clinical trials biomarker-related predictive methods for the identification and selection of patient subgroups, with optimal treatment response, are widely used. Genetic signatures which are accountable for the differential response to treatments are experimentally recognizable and analytically validated in phase II stage of clinical trials. The availability of robust and validated biomarkers in phase III is limited. Hence, the development of a clinical trial design without the availability of biomarker identity for treatment-sensitive patients becomes indispensable. Adaptive Signature Design (ASD) is a design procedure of developing and validating a predictive classifier (diagnostic testing strategy) when the signature of subjects responding differentially to treatment is remote in the context of the study. This review provides a detailed methodology and statistical background of this pioneering design developed by Freidlin and Simon (2005). In addition, it concentrates on the advances in ASD regarding statistical issues such as predictive assay identification, classification techniques, statistical methods, subgroup search, choice of differentially expressed genes, and multiplicity correction. The statistical methodology behind the design is explained with the intent of building the ground steps for future research approachable, especially for beginning researchers. Most of the existing research articles give a microcosmic view of the design and lack in describing the details behind the methodology. This study covers those details and marks the novelty of our research.},
	author = {Arinjita Bhattacharyya and Shesh N. Rai},
	doi = {10.1016/j.conctc.2019.100378},
	issn = {24518654},
	journal = {Contemporary Clinical Trials Communications},
	month = {9},
	publisher = {Elsevier Inc},
	title = {Adaptive Signature Design- review of the biomarker guided adaptive phase –III controlled design},
	volume = {15},
	year = {2019},
}
@article{Algamal2017,
	abstract = {Gene selection in high-dimensional microarray data has become increas- ingly important in cancer classification. The high dimensionality of microar- ray data makes the application of many expert classifier systems difficult. To simultaneously perform gene selection and estimate the gene coefficients in the model, sparse logistic regression using L1-norm was successfully ap- plied in high-dimensional microarray data. However, when there are high correlation among genes, L1-norm cannot perform effectively. To address this issue, an efficient sparse logistic regression (ESLR) is proposed. Exten- sive applications using high-dimensional gene expression data show that our proposed method can successfully select the highly correlated genes. Further- more, ESLR is compared with other three methods and exhibits competitive performance in both classification accuracy and Youdens index. Thus, we can conclude that ESLR has significant impact in sparse logistic regression method and could be used in the field of high-dimensional microarray data cancer classification.},
	author = {Zakariya Yahya Algamal and Haithem Taha Mohammad Ali},
	doi = {10.1285/i20705948v10n1p242},
	issn = {20705948},
	journal = {Electronic Journal of Applied Statistical Analysis},
	title = {An efficient gene selection method for high-dimensional microarray data based on sparse logistic regression},
	year = {2017},
}
@report{,
	abstract = {A training algorithm that maximizes the margin between the training patterns and the decision boundary is presented. The technique is applicable to a wide variety of classiiac-tion functions, including Perceptrons, polyno-mials, and Radial Basis Functions. The effective n umber of parameters is adjusted automatically to match the complexity of the problem. The solution is expressed as a linear combination of supporting patterns. These are the subset of training patterns that are closest to the decision boundary. Bounds on the generalization performance based on the leave-one-out method and the VC-dimension are given. Experimental results on optical character recognition problems demonstrate the good generalization obtained when compared with other learning algorithms.},
	author = {Bernhard E Boser and Isabelle M Guyon and Vladimir N Vapnik},
	title = {A Training Algorithm for Optimal Margin Classiiers},
}
@book_section{Vapnik1998,
	abstract = {This chapter describes the Support Vector technique for function estimation problems such as pattern recognition, regression estimation, and solving linear operator equations. It shows that for the Support Vector method both the quality of solution and the complexity of the solution does not depend directly on the dimensionality of an input space. Therefore, on the basis of this technique one can obtain a good estimate using a given number of high- dimensional data.},
	author = {Vladimir Vapnik},
	doi = {10.1007/978-1-4615-5703-6_3},
	journal = {Nonlinear Modeling},
	pages = {55-85},
	publisher = {Springer US},
	title = {The Support Vector Method of Function Estimation},
	year = {1998},
}
@article{Furey2000,
	author = {T. S. Furey and N. Cristianini and N. Duffy and D. W. Bednarski and M. Schummer and D. Haussler},
	doi = {10.1093/bioinformatics/16.10.906},
	issn = {1367-4803},
	issue = {10},
	journal = {Bioinformatics},
	month = {10},
	pages = {906-914},
	title = {Support vector machine classification and validation of cancer tissue samples using microarray expression data},
	volume = {16},
	year = {2000},
}
@report{Bernardo2004,
	abstract = {We study the classic problem of choosing a prior distribution for a location parameter β = (β 1 ,. .. , βp) as p grows large. First, we study the standard "global-local shrinkage" approach, based on scale mixtures of normals. Two theorems are presented which characterize certain desirable properties of shrinkage priors for sparse problems. Next, we review some recent results showing how Lévy processes can be used to generate infinite-dimensional versions of standard normal scale-mixture priors, along with new priors that have yet to be seriously studied in the literature. This approach provides an intuitive framework both for generating new regularization penalties and shrinkage rules, and for performing asymptotic analysis on existing models. 1. ONE-GROUP ANSWERS TO TWO-GROUP QUESTIONS Suppose that (y | β) ∼ N(β, σ 2 I), where β = (β1,. .. , βp) is believed to be sparse. Many Bayesians, and at least some frequentists, would assume an exchangeable discrete-mixture prior, βi ∼ w · g(βi) + (1 − w) · δ0, and report w(y) = w · f1(y) w · f1(y) + (1 − w) · f0(y) , (1) where f0(y) = N(y | 0, σ 2) and f1(y) = R N(y | β, σ 2) g(β) dβ are the marginal densities of y under the null and the alternative models, respectively. Following Efron [2008], we call this the two-groups answer to the two-groups question. Many of this framework's asymptotic properties are well understood, both as the number of means (p) and the number of replicated observations (n)},
	author = {J M Bernardo and M J Bayarri and J O Berger and A P Dawid and D Heckerman and A F M Smith and M West and Nicholas G Polson and James G Scott},
	title = {BAYESIAN STATISTICS Shrink Globally, Act Locally: Sparse Bayesian Regularization and Prediction},
	year = {2004},
}
@article{Hoerl1970,
	abstract = {In multiple regression it is shown that parameter estimates based on minimum residual sum of squares have a high probability of being unsatisfactory, if not incorrect, if the prediction vectors are not orthogonal. Proposed is an estimation procedure based on adding small positive quantities to the diagonal of X′X. Introduced is the ridge trace, a method for showing in two dimensions the effects of nonorthogonality. It is then shown how to augment X′X to obtain biased estimates with smaller mean square error. © 1970 Taylor and Francis Group, LLC.},
	author = {Arthur E. Hoerl and Robert W. Kennard},
	doi = {10.1080/00401706.1970.10488634},
	issn = {15372723},
	issue = {1},
	journal = {Technometrics},
	pages = {55-67},
	title = {Ridge Regression: Biased Estimation for Nonorthogonal Problems},
	volume = {12},
	year = {1970},
}
@article{Boulesteix2003,
	author = {A.-L. Boulesteix and G. Tutz and K. Strimmer},
	doi = {10.1093/bioinformatics/btg361},
	issn = {1367-4803},
	issue = {18},
	journal = {Bioinformatics},
	month = {12},
	pages = {2465-2472},
	title = {A CART-based approach to discover emerging patterns in microarray data},
	volume = {19},
	year = {2003},
}
@article{Alon1999,
	author = {U. Alon and N. Barkai and D. A. Notterman and K. Gish and S. Ybarra and D. Mack and A. J. Levine},
	doi = {10.1073/pnas.96.12.6745},
	issn = {0027-8424},
	issue = {12},
	journal = {Proceedings of the National Academy of Sciences},
	month = {6},
	pages = {6745-6750},
	title = {Broad patterns of gene expression revealed by clustering analysis of tumor and normal colon tissues probed by oligonucleotide arrays},
	volume = {96},
	year = {1999},
}
@report{Wu2007,
	abstract = {This paper presents the top 10 data mining algorithms identified by the IEEE International Conference on Data Mining (ICDM) in December 2006: C4.5, k-Means, SVM, Apriori, EM, PageRank, AdaBoost, kNN, Naive Bayes, and CART. These top 10 algorithms are among the most influential data mining algorithms in the research community. With each algorithm, we provide a description of the algorithm, discuss the impact of the algorithm, and review current and further research on the algorithm. These 10 algorithms cover classification, clustering, statistical learning, association analysis, and link mining, which are all among the most important topics in data mining research and development.},
	author = {Xindong Wu and Vipin Kumar and J Ross Quinlan and Joydeep Ghosh and Qiang Yang and Hiroshi Motoda and Geoffrey J Mclachlan and Angus Ng and Bing Liu and Philip S Yu and Zhi-Hua Zhou and Michael Steinbach and David J Hand and Dan Steinberg},
	title = {Top 10 Algorithms in Data Mining},
	year = {2007},
}
@article{Golub1999,
	abstract = {<p>Although cancer classification has improved over the past 30 years, there has been no general approach for identifying new cancer classes (class discovery) or for assigning tumors to known classes (class prediction). Here, a generic approach to cancer classification based on gene expression monitoring by DNA microarrays is described and applied to human acute leukemias as a test case. A class discovery procedure automatically discovered the distinction between acute myeloid leukemia (AML) and acute lymphoblastic leukemia (ALL) without previous knowledge of these classes. An automatically derived class predictor was able to determine the class of new leukemia cases. The results demonstrate the feasibility of cancer classification based solely on gene expression monitoring and suggest a general strategy for discovering and predicting cancer classes for other types of cancer, independent of previous biological knowledge.</p>},
	author = {T. R. Golub and D. K. Slonim and P. Tamayo and C. Huard and M. Gaasenbeek and J. P. Mesirov and H. Coller and M. L. Loh and J. R. Downing and M. A. Caligiuri and C. D. Bloomfield and E. S. Lander},
	doi = {10.1126/science.286.5439.531},
	issn = {0036-8075},
	issue = {5439},
	journal = {Science},
	month = {10},
	pages = {531-537},
	title = {Molecular Classification of Cancer: Class Discovery and Class Prediction by Gene Expression Monitoring},
	volume = {286},
	year = {1999},
}
@report{,
	abstract = {We propose a new data-augmentation strategy for fully Bayesian inference in models with binomial likelihoods. The approach appeals to a new class of Pólya-Gamma distributions , which are constructed in detail. A variety of examples are presented to show the versatility of the method, including logistic regression, negative binomial regression, nonlinear mixed-effects models, and spatial models for count data. In each case, our data-augmentation strategy leads to simple, effective methods for posterior inference that: (1) circumvent the need for analytic approximations, numerical integration, or Metropolis-Hastings; and (2) outperform other known data-augmentation strategies, both in ease of use and in computational efficiency. All methods, including an efficient sampler for the Pólya-Gamma distribution, are implemented in the R package BayesLogit. In the technical supplement appended to the end of the paper, we provide further details regarding the generation of Pólya-Gamma random variables; the empirical benchmarks reported in the main manuscript; and the extension of the basic data-augmentation framework to contingency tables and multinomial outcomes.},
	author = {Nicholas G Polson and James G Scott and Jesse Windle},
	title = {Bayesian inference for logistic models using Pólya-Gamma latent variables},
}
@generic{Lemon2003,
	abstract = {Background: Audience segmentation strategies are of increasing interest to public health professionals who wish to identify easily defined, mutually exclusive population subgroups whose members share similar characteristics that help determine participation in a health-related behavior as a basis for targeted interventions. Classification and regression tree (C&RT) analysis is a nonparametric decision tree methodology that has the ability to efficiently segment populations into meaningful subgroups. However, it is not commonly used in public health. Purpose: This study provides a methodological overview of C&RT analysis for persons unfamiliar with the procedure. Methods and Results: An example of a C&RT analysis is provided and interpretation of results is discussed. Results are validated with those obtained from a logistic regression model that was created to replicate the C&RT findings. Results obtained from the example C&RT analysis are also compared to those obtained from a common approach to logistic regression, the stepwise selection procedure. Issues to consider when deciding whether to use C&RT are discussed, and situations in which C&RT may and may not be beneficial are described. Conclusions: C&RT is a promising research tool for the identification of at-risk populations in public health research and outreach.},
	author = {Stephenie C. Lemon and Jason Roy and Melissa A. Clark and Peter D. Friedmann and William Rakowski},
	doi = {10.1207/S15324796ABM2603_02},
	issn = {08836612},
	issue = {3},
	journal = {Annals of Behavioral Medicine},
	pages = {172-181},
	pmid = {14644693},
	publisher = {Lawrence Erlbaum Associates Inc.},
	title = {Classification and Regression Tree Analysis in Public Health: Methodological Review and Comparison with Logistic Regression},
	volume = {26},
	year = {2003},
}
@book_section{Li2006,
	author = {Shutao Li and Chen Liao and James T. Kwok},
	doi = {10.1007/11893295_2},
	pages = {11-20},
	title = {Gene Feature Extraction Using T-Test Statistics and Kernel Partial Least Squares},
	year = {2006},
}
@report{Bhattacharya2012,
	abstract = {Penalized regression methods, such as L 1 regularization, are routinely used in high-dimensional applications, and there is a rich literature on optimality properties under sparsity assumptions. In the Bayesian paradigm, sparsity is routinely induced through two-component mixture priors having a probability mass at zero, but such priors encounter daunting computational problems in high dimensions. This has motivated an amazing variety of continuous shrinkage priors, which can be expressed as global-local scale mixtures of Gaussians, facilitating computation. In sharp contrast to the corresponding frequentist literature, very little is known about the properties of such priors. Focusing on a broad class of shrinkage priors, we provide precise results on prior and posterior concentration. Interestingly, we demonstrate that most commonly used shrinkage priors, including the Bayesian Lasso, are suboptimal in high-dimensional settings. A new class of Dirichlet Laplace (DL) priors are proposed, which are optimal and lead to efficient posterior computation exploiting results from normalized random measure theory. Finite sample performance of Dirichlet Laplace priors relative to alternatives is assessed in simulations.},
	author = {Anirban Bhattacharya and Debdeep Pati and Natesh S Pillai and David B Dunson},
	title = {Bayesian shrinkage},
	year = {2012},
}
@article{Choi2013,
	abstract = {One of the most widely used data augmentation algorithms is Albert and Chib's (1993) algorithm for Bayesian probit regression. Pol-son, Scott, and Windle (2013) recently introduced an analogous algorithm for Bayesian logistic regression. The main difference between the two is that Albert and Chib's (1993) truncated normals are replaced by so-called Polya-Gamma random variables. In this note, we establish that the Markov chain underlying Polson, Scott, and Windle's (2013) algorithm is uniformly ergodic. This theoretical result has important practical benefits. In particular , it guarantees the existence of central limit theorems that can be used to make an informed decision about how long the simulation should be run.},
	author = {Hee Min Choi and James P Hobert},
	doi = {10.1214/13-EJS837},
	issn = {1935-7524},
	journal = {Electronic Journal of Statistics},
	pages = {2054-2064},
	title = {The Polya-Gamma Gibbs sampler for Bayesian logistic regression is uniformly ergodic},
	volume = {7},
	year = {2013},
}
@article{Carter2016,
	abstract = {Background It is vital for clinicians to understand and interpret correctly medical statistics as used in clinical studies. In this review, we address current issues and focus on delivering a simple, yet comprehensive, explanation of common research methodology involving receiver operating characteristic (ROC) curves. ROC curves are used most commonly in medicine as a means of evaluating diagnostic tests. Methods Sample data from a plasma test for the diagnosis of colorectal cancer were used to generate a prediction model. These are actual, unpublished data that have been used to describe the calculation of sensitivity, specificity, positive predictive and negative predictive values, and accuracy. The ROC curves were generated to determine the accuracy of this plasma test. These curves are generated by plotting the sensitivity (true-positive rate) on the y axis and 1 - specificity (false-positive rate) on the x axis. Results Curves that approach closest to the coordinate (x = 0, y = 1) are more highly predictive, whereas ROC curves that lie close to the line of equality indicate that the result is no better than that obtained by chance. The optimum sensitivity and specificity can be determined from the graph as the point where the minimum distance line crosses the ROC curve. This point corresponds to the Youden index (J), a function of sensitivity and specificity used commonly to rate diagnostic tests. The area under the curve is used to quantify the overall ability of a test to discriminate between 2 outcomes. Conclusion By following these simple guidelines, interpretation of ROC curves will be less difficult and they can then be interpreted more reliably when writing, reviewing, or analyzing scientific papers.},
	author = {Jane V. Carter and Jianmin Pan and Shesh N. Rai and Susan Galandiuk},
	doi = {10.1016/j.surg.2015.12.029},
	issn = {15327361},
	issue = {6},
	journal = {Surgery (United States)},
	month = {6},
	pages = {1638-1645},
	publisher = {Mosby Inc.},
	title = {ROC-ing along: Evaluation and interpretation of receiver operating characteristic curves},
	volume = {159},
	year = {2016},
}
@article{Ross2000,
	author = {Douglas T. Ross and Uwe Scherf and Michael B. Eisen and Charles M. Perou and Christian Rees and Paul Spellman and Vishwanath Iyer and Stefanie S. Jeffrey and Matt Van de Rijn and Mark Waltham and Alexander Pergamenschikov and Jeffrey C.F. Lee and Deval Lashkari and Dari Shalon and Timothy G. Myers and John N. Weinstein and David Botstein and Patrick O. Brown},
	doi = {10.1038/73432},
	issn = {1061-4036},
	issue = {3},
	journal = {Nature Genetics},
	month = {3},
	pages = {227-235},
	title = {Systematic variation in gene expression patterns in human cancer cell lines},
	volume = {24},
	year = {2000},
}
@book{Breiman2017,
	abstract = {The methodology used to construct tree structured rules is the focus of this monograph. Unlike many other statistical procedures, which moved from pencil and paper to calculators, this text's use of trees was unthinkable before computers. Both the practical and theoretical sides have been developed in the authors' study of tree methods. Classification and Regression Trees reflects these two sides, covering the use of trees as a data analysis method, and in a more mathematical framework, proving some of their fundamental properties.},
	author = {Leo Breiman and Jerome H. Friedman and Richard A. Olshen and Charles J. Stone},
	doi = {10.1201/9781315139470},
	isbn = {9781351460491},
	issn = {1661-8564},
	journal = {Classification and Regression Trees},
	title = {Classification and regression trees},
	year = {2017},
}
@web_page{,
	title = {Data pertaining to the article ‘Broad patterns of gene expression revealed by clustering of tumor and normal colon tissues probed by oligonucleotide arrays’},
}
@article{Zhang2012,
	author = {Hongyan Zhang and Haiyan Wang and Zhijun Dai and Ming-shun Chen and Zheming Yuan},
	doi = {10.1186/1471-2105-13-298},
	issn = {1471-2105},
	issue = {1},
	journal = {BMC Bioinformatics},
	pages = {298},
	title = {Improving accuracy for cancer classification with a new algorithm for genes selection},
	volume = {13},
	year = {2012},
}
@book_section{Perez2020,
	author = {Edith A. Perez},
	doi = {10.1007/978-3-030-29286-7_11},
	journal = {Advancing the Science of Cancer in Latinos},
	pages = {113-123},
	publisher = {Springer International Publishing},
	title = {Biomarkers and Precision Medicine in Oncology Practice and Clinical Trials},
	year = {2020},
}
@article{Dudoit2002,
	author = {Sandrine Dudoit and Jane Fridlyand and Terence P Speed},
	doi = {10.1198/016214502753479248},
	issn = {0162-1459},
	issue = {457},
	journal = {Journal of the American Statistical Association},
	month = {3},
	pages = {77-87},
	title = {Comparison of Discrimination Methods for the Classification of Tumors Using Gene Expression Data},
	volume = {97},
	year = {2002},
}
@article{Sakellariou2012,
	abstract = {Background: A feature selection method in microarray gene expression data should be independent of platform, disease and dataset size. Our hypothesis is that among the statistically significant ranked genes in a gene list, there should be clusters of genes that share similar biological functions related to the investigated disease. Thus, instead of keeping N top ranked genes, it would be more appropriate to define and keep a number of gene cluster exemplars.Results: We propose a hybrid FS method (mAP-KL), which combines multiple hypothesis testing and affinity propagation (AP)-clustering algorithm along with the Krzanowski & Lai cluster quality index, to select a small yet informative subset of genes. We applied mAP-KL on real microarray data, as well as on simulated data, and compared its performance against 13 other feature selection approaches. Across a variety of diseases and number of samples, mAP-KL presents competitive classification results, particularly in neuromuscular diseases, where its overall AUC score was 0.91. Furthermore, mAP-KL generates concise yet biologically relevant and informative N-gene expression signatures, which can serve as a valuable tool for diagnostic and prognostic purposes, as well as a source of potential disease biomarkers in a broad range of diseases.Conclusions: mAP-KL is a data-driven and classifier-independent hybrid feature selection method, which applies to any disease classification problem based on microarray data, regardless of the available samples. Combining multiple hypothesis testing and AP leads to subsets of genes, which classify unknown samples from both, small and large patient cohorts with high accuracy. © 2012 Sakellariou et al.; licensee BioMed Central Ltd.},
	author = {Argiris Sakellariou and Despina Sanoudou and George Spyrou},
	doi = {10.1186/1471-2105-13-270},
	issn = {14712105},
	issue = {1},
	journal = {BMC {B}ioinformatics},
	month = {10},
	pages = {270},
	title = {Combining multiple hypothesis testing and affinity propagation clustering leads to accurate, robust and sample size independent classification on gene expression data},
	volume = {13},
	url = {http://www.ncbi.nlm.nih.gov/pubmed/23075381 http://www.pubmedcentral.nih.gov/articlerender.fcgi?artid=PMC3542193},
	year = {2012},
}
@article{Cambon2015,
	abstract = {It is widely recognized that many cancer therapies are effective only for a subset of patients. However clinical studies are most often powered to detect an overall treatment effect. To address this issue, classification methods are increasingly being used to predict a subset of patients which respond differently to treatment. This study begins with a brief history of classification methods with an emphasis on applications involving melanoma. Nonparametric methods suitable for predicting subsets of patients responding differently to treatment are then reviewed. Each method has different ways of incorporating continuous, categorical, clinical and high-throughput covariates. More recent methods have built-in dimension reduction methods for high throughput data. Pre-validation is one method of assessing the added value of high-throughput data to clinical covariates. The way in which treatment interactions are incorporated is important if the goal is to predict a subset of patients which respond differently to treatment. For nonparametric methods, distance measures specific to the method are used to make classification decisions. Approaches are outlined which employ these distances to measure treatment interactions. It is hoped that this study will stimulate more development of nonparametric methods to predict subsets of patients responding differently to treatment.},
	author = {A. C. Cambon and K. B. Baumgartner and G. N. Brock and N. G.F. Cooper and D. Wu and S. N. Rai},
	doi = {10.3233/MAS-140310},
	issn = {15741699},
	issue = {1},
	journal = {Model Assisted Statistics and Applications},
	keywords = {Classification,Clinical study,Dimension reduction,Interaction,Machine learning,Melanoma},
	month = {1},
	pages = {3-23},
	publisher = {IOS Press},
	title = {Classification of clinical outcomes using high-throughput informatics: Part 1 - Nonparametric method reviews},
	volume = {10},
	year = {2015},
}
@article{Cambon2015,
	abstract = {Phase III clinical studies are most often powered to detect an overall difference in response to treatment between two treatment arms. However in many cases, any response to treatment is restricted to a subset of patients. Therefore, traditional randomized clinical trials with broad eligibility criteria may result in missing effective treatments. If predictive assays have been developed beforehand to accurately identify patients who are likely to benefit, they should be used. However these are often not available before a Phase III study. The Adaptive Signature Design is an interesting approach that addresses this situation. In order to lay a framework for potential parametric extensions to this design, parametric classification methods are first reviewed, with focus on distances specific to each classification method. Modification of these methods for treatment subset prediction is then discussed.},
	author = {A. C. Cambon and K. B. Baumgartner and G. N. Brock and N. G.F. Cooper and D. Wu and Shesh N. Rai},
	doi = {10.3233/MAS-140321},
	issn = {15741699},
	issue = {2},
	journal = {Model Assisted Statistics and Applications},
	keywords = {Classification,clinical study,dimension reduction,interaction,machine learning},
	month = {6},
	pages = {89-107},
	publisher = {IOS Press},
	title = {Classification of clinical outcomes using high-throughput informatics: Part 2 - Parametric method reviews},
	volume = {10},
	year = {2015},
}
@article{Chen2007,
[truncated: 36,722 more chars]
