# Supplementary material for: Applications of Bayesian shrinkage prior models in clinical research with categorical responses
Source: BMC Med Res Methodol. 2022 Apr 28;22:126. doi: 10.1186/s12874-022-01560-6 (PMC9046716; doi:10.1186/s12874-022-01560-6)
Supplement: Supplementary file 1 — Additional file 1 The additional tables and figures are presented in the Supplementary file. [file 12874_2022_1560_MOESM1_ESM.zip › Logistic_bmc.tex]

%% BioMed_Central_Tex_Template_v1.06
%%                                      %
%  bmc_article.tex            ver: 1.06 %
%                                       %

%%IMPORTANT: do not delete the first line of this template
%%It must be present to enable the BMC Submission system to
%%recognise this template!!

%%%%%%%%%%%%%%%%%%%%%%%%%%%%%%%%%%%%%%%%%
%%                                     %%
%%  LaTeX template for BioMed Central  %%
%%     journal article submissions     %%
%%                                     %%
%%          <8 June 2012>              %%
%%                                     %%
%%                                     %%
%%%%%%%%%%%%%%%%%%%%%%%%%%%%%%%%%%%%%%%%%

%%%%%%%%%%%%%%%%%%%%%%%%%%%%%%%%%%%%%%%%%%%%%%%%%%%%%%%%%%%%%%%%%%%%%
%%                                                                 %%
%% For instructions on how to fill out this Tex template           %%
%% document please refer to Readme.html and the instructions for   %%
%% authors page on the biomed central website                      %%
%% https://www.biomedcentral.com/getpublished                      %%
%%                                                                 %%
%% Please do not use \input{...} to include other tex files.       %%
%% Submit your LaTeX manuscript as one .tex document.              %%
%%                                                                 %%
%% All additional figures and files should be attached             %%
%% separately and not embedded in the \TeX\ document itself.       %%
%%                                                                 %%
%% BioMed Central currently use the MikTex distribution of         %%
%% TeX for Windows) of TeX and LaTeX.  This is available from      %%
%% https://miktex.org/                                             %%
%%                                                                 %%
%%%%%%%%%%%%%%%%%%%%%%%%%%%%%%%%%%%%%%%%%%%%%%%%%%%%%%%%%%%%%%%%%%%%%

%%% additional documentclass options:
%  [doublespacing]
%  [linenumbers]   - put the line numbers on margins

%%% loading packages, author definitions

%\documentclass[twocolumn]{bmcart}% uncomment this for twocolumn layout and comment line below
\documentclass{bmcart}

%%% Load packages
\usepackage{amsthm,amsmath}

 

\usepackage{amssymb}
%\RequirePackage[numbers]{natbib}
%\RequirePackage[authoryear]{natbib}% uncomment this for author-year bibliography
%\usepackage{hyperref}
\RequirePackage{hyperref}
% \usepackage[colorlinks=true, urlcolor=color1]{hyperref}
\usepackage[utf8]{inputenc} %unicode support
%\usepackage[applemac]{inputenc} %applemac support if unicode package fails
% \usepackage[latin1]{inputenc} %UNIX support if unicode package fails
\usepackage{graphicx}
 \usepackage{epstopdf}%after \usepackage{graphicx}

 \usepackage{todonotes}
 \usepackage{float}
%  \restylefloat{table}
 \usepackage[caption=false]{subfig}

%%%%%%%%%%%%%%%%%%%%%%%%%%%%%%%%%%%%%%%%%%%%%%%%%
%%                                             %%
%%  If you wish to display your graphics for   %%
%%  your own use using includegraphic or       %%
%%  includegraphics, then comment out the      %%
%%  following two lines of code.               %%
%%  NB: These line *must* be included when     %%
%%  submitting to BMC.                         %%
%%  All figure files must be submitted as      %%
%%  separate graphics through the BMC          %%
%%  submission process, not included in the    %%
%%  submitted article.                         %%
%%                                             %%
%%%%%%%%%%%%%%%%%%%%%%%%%%%%%%%%%%%%%%%%%%%%%%%%%

\def\includegraphic{}
 \def\includegraphics{}

%%% Put your definitions there:
\startlocaldefs
\endlocaldefs

%%% Begin ...
\begin{document}

%%% Start of article front matter
\begin{frontmatter}

\begin{fmbox}
\dochead{Research}

%%%%%%%%%%%%%%%%%%%%%%%%%%%%%%%%%%%%%%%%%%%%%%
%%                                          %%
%% Enter the title of your article here     %%
%%                                          %%
%%%%%%%%%%%%%%%%%%%%%%%%%%%%%%%%%%%%%%%%%%%%%%


\title{Applications of Bayesian Shrinkage prior models in clinical research with categorical responses} 


%%%%%%%%%%%%%%%%%%%%%%%%%%%%%%%%%%%%%%%%%%%%%%
%%                                          %%
%% Enter the authors here                   %%
%%                                          %%
%% Specify information, if available,       %%
%% in the form:                             %%
%%   <key>={<id1>,<id2>}                    %%
%%   <key>=                                 %%
%% Comment or delete the keys which are     %%
%% not used. Repeat \author command as much %%
%% as required.                             %%
%%                                          %%
%%%%%%%%%%%%%%%%%%%%%%%%%%%%%%%%%%%%%%%%%%%%%%
\author[
  addressref={aff1},
  email={arinjita.bhattacharyya@louisville.edu}
]{\inits{A.B.}\fnm{Arinjita} \snm{Bhattacharyya}}
\author[
  addressref={aff1},
  noteref={n1}, 
  email={subhadip.pal@louisville.edu}
]{\inits{S.P.}\fnm{Subhadip} \snm{Pal}}
\author[
  addressref={aff1},
 noteref={n1}, 
  email={r0mitr01@louisville.edu}
]{\inits{R.M.}\fnm{Riten} \snm{Mitra}}
\author[
  addressref={aff1,aff2,aff3,aff4,aff5},                   % id's of addresses, e.g. {aff1,aff2}
  corref={aff1,aff2,aff3,aff4,aff5},
                       % id's of article notes, if any
  email={shesh.rai@louisville.edu}   % email address
]{\inits{S.R.}\fnm{Shesh} \snm{Rai}}
% \textcolor{red}{
% \author[
% %   addressref={aff1},
% %  noteref={n4}, 
% %   email={r0mitr01@louisville.edu}
% ]{\fnm{*For the Alzheimer’s Disease Neuroimaging Initiative} }
% }

%%%%%%%%%%%%%%%%%%%%%%%%%%%%%%%%%%%%%%%%%%%%%%
%%                                          %%
%% Enter the authors' addresses here        %%
%%                                          %%
%% Repeat \address commands as much as      %%
%% required.                                %%
%%                                          %%
%%%%%%%%%%%%%%%%%%%%%%%%%%%%%%%%%%%%%%%%%%%%%%

\address[id=aff1]{%                           % unique id
  \orgdiv{Department of Bioinformatics \&  Biostatistics},             % department, if any
  \orgname{University of Louisville},          % university, etc
  \city{KY},                              % city
  \cny{USA}                                    % country
}
\address[id=aff2]{%
  \orgdiv{ Biostatistics \& Bioinformatics Facility, JG Brown Cancer Center},
  \orgname{University of Louisville},
  %\street{},
  %\postcode{}
  \city{KY},
  \cny{USA}
}
\address[id=aff3]{%
  \orgdiv{ The Christina Lee Brown Envirome Institute},
  \orgname{University of Louisville},
  %\street{},
  %\postcode{}
  \city{KY},
  \cny{USA}
}
\address[id=aff4]{%
  \orgdiv{  University of Louisville Alcohol Research Center},
  \orgname{University of Louisville},
  %\street{},
  %\postcode{}
  \city{KY},
  \cny{USA}
}
\address[id=aff5]{%
  \orgdiv{  University of Louisville Hepatobiology \& Toxicology Center},
  \orgname{University of Louisville},
  %\street{},
  %\postcode{}
  \city{KY},
  \cny{USA}
}
%%%%%%%%%%%%%%%%%%%%%%%%%%%%%%%%%%%%%%%%%%%%%%
%%                                          %%
%% Enter short notes here                   %%
%%                                          %%
%% Short notes will be after addresses      %%
%% on first page.                           %%
%%                                          %%
%%%%%%%%%%%%%%%%%%%%%%%%%%%%%%%%%%%%%%%%%%%%%%

\begin{artnotes}
%%\note{Sample of title note}     % note to the article
\note[id=n1]{Equal contributor} % note, connected to author
\end{artnotes}

\end{fmbox}% comment this for two column layout

%%%%%%%%%%%%%%%%%%%%%%%%%%%%%%%%%%%%%%%%%%%%%%%
%%                                           %%
%% The Abstract begins here                  %%
%%                                           %%
%% Please refer to the Instructions for      %%
%% authors on https://www.biomedcentral.com/ %%
%% and include the section headings          %%
%% accordingly for your article type.        %%
%%                                           %%
%%%%%%%%%%%%%%%%%%%%%%%%%%%%%%%%%%%%%%%%%%%%%%%


\begin{abstractbox}

\begin{abstract} % abstract word -limit 350 
\parttitle{Background} %if any
Prediction and classification algorithms are commonly used in clinical research for identifying patients susceptible to clinical conditions such as diabetes, colon cancer, and Alzheimer's disease. Developing accurate prediction and classification methods benefits personalized medicine. Building an excellent predictive model involves selecting the features that are most significantly associated with the outcome. These features can include several biological and demographic characteristics, such as genomic biomarkers and health history. Such variable selection becomes challenging when the number of potential predictors is large. Bayesian shrinkage models have emerged as popular and flexible methods of variable selection in regression settings. This work discusses variable selection with three shrinkage priors and illustrates its application to clinical data sets such as Pima Indians Diabetes, Colon cancer, ADNI, and OASIS Alzheimer's data sets.
\parttitle{Methods} 
A unified Bayesian hierarchical framework that implements and compares shrinkage priors in binary and multinomial logistic regression models is presented. The key feature is the representation of the likelihood by a Polya-Gamma data augmentation, which admits a natural integration with a family of shrinkage priors, specifically focusing on Horseshoe, Dirichlet Laplace, and Double Pareto priors. Extensive simulation studies are conducted to assess the performances under different data dimensions and parameter settings. Measures of accuracy, AUC, brier score, L1 error, cross-entropy, and ROC surface plots are used as evaluation criteria comparing the priors with frequentist methods as Lasso, Elastic-Net, and Ridge regression.
\parttitle{Results}
All three priors can be used for robust prediction on significant metrics, irrespective of their categorical response model choices. Simulation studies could achieve the mean prediction accuracy of 91.6\% (95\% CI: 88.5, 94.7) and 76.5\% (95\% CI: 69.3, 83.8)
for logistic regression and multinomial logistic models, respectively. The model can identify significant variables for disease risk prediction and is computationally efficient.
\parttitle{Conclusions}
The models are robust enough to conduct both variable selection and prediction
because of their high shrinkage properties and applicability to a broad range of classification problems. 
\end{abstract}

%%%%%%%%%%%%%%%%%%%%%%%%%%%%%%%%%%%%%%%%%%%%%%
%%                                          %%
%% The keywords begin here                  %%
%%                                          %%
%% Put each keyword in separate \kwd{}.     %%
%%                                          %%
%%%%%%%%%%%%%%%%%%%%%%%%%%%%%%%%%%%%%%%%%%%%%%

\begin{keyword}
\kwd{shrinkage priors}
\kwd{logistic regression}
\kwd{horseshoe}
\kwd{Dirichlet Laplace}
\kwd{MCMC}
\kwd{Polya-Gamma}
\kwd{multinomial}
\kwd{ADNI}
\kwd{Pima}
\kwd{data augmentation}
\end{keyword}

\end{abstractbox}
%
% \end{fmbox}% uncomment this for two column layout

\end{frontmatter}

%%%%%%%%%%%%%%%%%%%%%%%%%%%%%%%%%%%%%%%%%%%%%%%%
%%                                            %%
%% The Main Body begins here                  %%
%%                                            %%
%% Please refer to the instructions for       %%
%% authors on:                                %%
%% https://www.biomedcentral.com/getpublished %%
%% and include the section headings           %%
%% accordingly for your article type.         %%
%%                                            %%
%% See the Results and Discussion section     %%
%% for details on how to create sub-sections  %%
%%                                            %%
%% use \cite{...} to cite references          %%
%%  \cite{koon} and                           %%
%%  \cite{oreg,khar,zvai,xjon,schn,pond}      %%
%%                                            %%
%%%%%%%%%%%%%%%%%%%%%%%%%%%%%%%%%%%%%%%%%%%%%%%%

%%%%%%%%%%%%%%%%%%%%%%%%% start of article main body
% <put your article body there>

%%%%%%%%%%%%%%%%
%% Background %%
\section*{Introduction}\label{Section:1}
Recent innovations and availability of structured electronic health records (EHRs), and multisite longitudinal studies, high-throughput sequencing (HTS) \cite{reuter2015high} data have made patient characteristics, genomics information accessible for statistical prediction analysis and clinical research. Medical decisions are modified upon the identification of essential covariates for a specific clinical outcome. Treatment recommendations are also age, population, and comorbidity specific, with HTS bringing a paradigm shift in large-scale personalized medicine. For example, in diabetes prediction, various biological and clinical factors like sex, age, obesity are responsible for predicting the future risk of the disease. In oncology, for instance, in colorectal cancer \cite{newton2012review}, breast cancer \cite{krishnamurti2014her2}, non-small cell lung cancer(NSCLS) prognostic \cite{cappuzzo2003gefitinib} , and predictive genes like human epidermal growth factor receptor 2 (HER2), BRAF, KRAS are not only essential for early detection but also therapy selection, subgroup stratification, and controlled monitoring of the disease. In Alzheimer's disease (AD), a combination of traditional risk factors including age, education, hypertension, obesity, cognitive test scores, cardiovascular disease \cite{barnes2011predicting} along with testing of ApoE4 gene can be informative in identifying if a patient is vulnerable to the non-curable disease or any other forms of dementia.\\
A clinical prediction or classification model, followed by a variable selection strategy, plays a vital role in designing preventive measures from adverse outcomes.
\subsection*{Penalized Regression}
Variable selection methods can mitigate noise imposed by irrelevant variables in the data.  Most of these methods are frequentist approaches like Lasso \cite{Tibshirani:1996}, Elastic-Net \cite{Zou:2005} that uses L1 or L2 penalty to shrink the coefficients of irrelevant variables. Bayesian regression methods that incorporates shrinkage properties as prior information is a reasonable alternative approach, and is the ultimate focus of this research work.\\
Public health researchers often face prediction problems with categorical responses depended on the clinical features the primary outcome needs to be predicted, such as the classification of a Covid-19 patient as "discharged" or "died" or "remained in hospital" with individual-patient level data \cite{li2020individual}. 
When the response variable is binary, logistic regression (LR) models enable assessing the association between an independent variable(s) and the response variable. When the response variable has more than two categories, generalizations of the logistic model, such as multinomial logistic regression (MLR) models, are common. 
The above examples provide a better understanding of categorical response models and their contribution as a natural and attractive approach in a  diverse array of applications, ranging from spam detection, credit card fraud to predicting Alzheimer's stage and tumor malignancy.
The categorical response models' primary goal is to infer relationships between a categorical response and a set of explanatory variables. Like any form of regression technique, this is critical to understanding the causal dynamics of a complex system and making accurate predictions on future data.  
Depending on a specific problem, the explanatory variables or predictors can take on the form of demographic profiles, socio-economic data, or complex biomolecular entities. Modeling becomes particularly challenging when the number of such predictors grows large, a common feature in genomics. Traditionally, frequentist likelihood-based methods have been using penalized regression techniques to address this "curse of dimensionality" to deal with data having a considerable number of predictors in linear and multicategory response regression. These methods briefly add penalty terms to the negative log-likelihood function and then optimize this penalized likelihood for parameter inference. The penalization leads to a  desired "shrinking" behavior of the estimates. Specifically, it pulls the small coefficients towards zero while minimally affecting the large coefficients, thus selecting only the most relevant variables. For a LR  set up, the objective function that needs to be minimized is of the form
\begin{equation}\label{eq:1}
l_\lambda^{LR}(\beta)=\sum_{i=1}^{n}y_i x_i \beta-\log(1+e^{x_i^T \beta})+\lambda\left(\sum_{j=1}^{p}|\beta_j|^r\right)^\frac{1}{r},r>0. 
\end{equation} Here, $y = \left(y_1,y_2,...,y_n\right)$ is an $n$- dimensional vector  representing the outcome variable; $x_i=\left(x_{i1},x_{i2},\ldots,x_{ip}\right)$ are the covariates with $x_{ij}$ as the observed values on the $p$ predictors and 
$\left( \beta_1 ,\beta_2,...,\beta_p \right)^T$ is a $p$-dimensional parameter vector of regression coefficients. $\lambda$ is the penalty parameter which modulates the amount of shrinkage. Large values of $\lambda$ lead to more shrinkage, while $\lambda=0$  leads to  the simple logistic likelihood without shrinkage.
The generalized objective function for multiple categories is 
\begin{equation}\label{eq:1a}
l_\lambda^{MLR}(\beta)=\sum_{i=1}^{N} y_i (\sum_{k=0}^{K}x_{ik} \beta_k-n_i \log(1+e^{\sum_{k=0}^{K}{x_{ik} \beta_k}})+\lambda\left(\sum_{k=1}^{K}\sum_{j=1}^{p}|\beta_{kj}|^r\right)^\frac{1}{r}.
\end{equation}
Different values of $r$ lead to various penalization  techniques. For example, $r=1$ results in the well-known Least Absolute Shrinkage and Selection Operator (Lasso) \cite{Tibshirani:1996} solution and $r= 2$ results
in the Ridge regression solution \cite{Hoerl:1970}. Elastic-Net\cite{Zou:2005} is another method that is a convex combination of Lasso and Ridge.
\subsection*{Shrinkage Priors}
Bayesian variable selection models form a natural counterpart to penalization, with some specialized priors assuming the penalty terms' role. 
Some notable works in this area include \cite{Bae:2004, Bhadra:2017, Griffin:2017,Ishwaran:2005,Makalic:2015,Park:2008,piironen2017hyperprior, Tibshirani:1996,Armagan:2013,Bhattacharya:2015} among many. A  comprehensive overview of shrinkage priors for data applications is present in \cite{Van:2019}. The historical development of shrinkage priors can be traced back to the spike and slab approach proposed in \cite{Mitchell:1988}. It is a hierarchical mixture model that essentially uses a latent binary indicator to differentiate between the large and small regression coefficients.  It does so by assigning Gaussian priors with high and low variances to the coefficients, conditional on these indicators. The resultant marginal prior for a coefficient takes on a shape with a "spike" at 0 and a relatively flat "slab" at non-zero regions, lending the model its name. Stochastic search variable selection (SSVS) \cite{George:1993} is used for identifying a  subset of significant covariates with a hierarchical normal mixture model structure, similar to the spike and slab prior. However, it uses continuous Gaussian distribution to include and exclude variables and lower variance, respectively. The spike-and slab prior has a bi-separation effect on the model coefficients, thus bringing a computational complexity of $2^p$. SSVS is computationally intensive and cannot tackle a large set of predictors. Inclusions of non-conjugate and conjugate priors are detailed in this extension of the work \cite{George:1997}.  A related class of variable selection (VS) models put the positive prior mass at 0. Inference in these models usually relies on Reversible Jump sampling techniques \cite{Green:2009}. Though these models have the nice property of explicitly reducing coefficients to zero, they typically incur high computational costs and exhibit poor mixing. These issues necessitated using a computationally efficient class of priors, which allowed sufficient shrinkage in high dimensions. The focus solely is on such priors for this article.
These priors are called global-local(GL) shrinkage priors \cite{Polson:2010}.  Denoting the  parameter set as $\beta=\left(\beta_1,...,\beta_p\right)^T$, the GL framework can be written hierarchically as follows 
\begin{center}
	$\beta_j\sim N\left(0,\lambda_j\tau\right)$\\
	$\lambda_j\sim f(.)$ and $\tau\sim g(.) .$
\end{center}
The global parameter $\tau$  controls the  overall shrinkage of all the coefficients towards zero  while the local parameters $\lambda=(\lambda_1,...,\lambda_p)$ modulate the coefficient-specific shrinkage. It is desired that the distribution of the local parameter $f(.)$ has heavy tails and the distribution of the global parameter $g(.)$ has substantial mass at point zero.
The Normal-Gamma prior \cite{Griffin:2010}, the  Dirichlet Laplace (DL) prior \cite{Bhattacharya:2015}, Horseshoe prior \cite{Carvalho:2010}, and the  Double Pareto (DP) prior \cite{Armagan:2013} are some of the GL priors. A review and comparison of shrinkage methods for VS are detailed in \cite{O:2009}. 
\textcolor{red}{High-dimensional statistical modelling with Bayesian shrinkage prior method has been extended in several arenas such as longitudinal binary data with informative missingness \cite{wang2010bayesian}, and for joint modelling of clustered mixed outcomes with uniform shrinkage prior \cite{chen2016approximate}}.
The second piece of our proposed approach focuses on a convenient data augmentation representation of the logistic regression likelihood. Two data augmentation algorithms that have gained popularity for binary responses are one for the probit regression model that uses truncated normal random variables \cite{Albert:1993} and another for logistic regression that uses Polya-Gamma (PG) random variables \cite{Polson:2013}. Here we focus on the latter scheme.\\ 
  \textcolor{red}{In the following sections, the PG Data Augmentation is described under LR and MLR models. Next, the data-augmented likelihood framework's connection to the  Horseshoe, DL, and DP priors is presented, embedding them in a fully Bayesian hierarchical model. Performance metrics evaluate the simulation results with different sample sizes, covariate dimensions, and parameter settings with several data applications. The limitations and contributions are in the Discussion section where the article is concluded with future research directions.}
  
  
  
  
\section*{Bayesian Binary Regression and Polya-Gamma Data Augmentation}\label{Sec2}
Consider the  binary logistic regression model where $Y_1,Y_2,...,Y_n$ are i.i.d. Bernoulli random variables with 
variables $\{x_i\in \mathbb{R}^p\}_{i=1}^n$ as the covariates and $\beta\in\mathbb{R}^p$ denotes the unknown regression coefficients. The corresponding  likelihood is given by 
\begin{equation}\label{eq:2}
\prod_{i=1}^{n}P(Y_i = y_i\mid \beta)=\prod_{i=1}^{n} 
\frac{\exp(x_i^T\beta y_i)}{1+\exp(x_i^T\beta)}.
\end{equation}
In the context of the Bayesian analysis, the posterior of $\beta$ given the data is  given by $\pi(\beta\mid Y) \propto \pi(\beta)\prod_{i=1}^{n} 
\frac{\exp(x_i^T\beta y_i)}{1+\exp(x_i^T\beta)}$, where $\pi(\beta)$ denotes the prior distribution for $\beta$. Unfortunately, the above posterior becomes  intractable due to the presence of the term   $(1+\exp(x_i^T\beta) )$ in its denominator  \cite{Choi:2013}. Therefore,  posterior  sampling  in this setup traditionally relied on the Metropolis Hastings (MH) algorithm. As an alternative, the Data Augmentation(DA) algorithm utilizes the latent variables to circumvent the difficulty. Before introducing to the specific Polya-Gamma DA scheme that we used in this article, we provide the general structure of a DA algorithm.  
Suppose, we need to sample a parameter of interest $\theta$  from an intractable density $\pi(\theta)$.  The technique requires to design a suitable  joint density  $\pi(\theta, W)$ in such a way that it satisfies the following two criteria ; firstly, $\int \pi(\theta, W) dW = \pi(\theta)$ and secondly,  the corresponding conditional distributions,  $\pi(\theta\mid W)$ and $\pi(W\mid \theta )$ are possible to sample from \cite{Van:2001,Hobert:2008}. In the context of the Bayesian analysis,  $\pi(\theta)$ typically refers to a posterior density for a parameter of interest $\theta$. A major challenge for designing a DA is to construct an appropriate choice for  $\pi(\theta, W)$ (see \cite{Albert:1993}, \cite{Polson:2013}). A commonly used strategy is to build a conditional distribution $\pi(W \mid\theta)$ so that $\pi(\theta,W)=\pi(W\mid\theta)\pi(\theta)$ fulfills the requirements. The latent variable $W$ is often termed as the augmented random variable. In the current context, our parameter of interest is $\beta$ with the posterior density $\pi(\beta\mid Y)$ while we make use of the DA technique designed in \cite{Polson:2013} where the authors develops and utilizes the Polya-Gamma (PG) distribution as the choice for the augmented random variable. 
As we will require in the later sections, we include the the probability density function of the Polya-Gamma distribution (denoted by $PG(1, c)$ ) \cite{Polson:2013},  as following  
\begin{eqnarray}\label{eq:3}
p(x\mid c)& =& \cosh(\frac{c}{2})\exp(-\frac{c^2x}{2}) h(x) \text{ where }\\
h(w)& = &  \sum_{k=0}^{\infty}(-1)^k\frac{2k+1}{\sqrt{2 \pi w}}\exp(-\frac{(2k+1)^2}{8w}),0<w<\infty.\nonumber
\end{eqnarray}
To deal with the intractability in Equation$~\ref{eq:2}$, the DA scheme  augments  independent latent variables, $\{W_i\}_{i=1}^n$ where  $W_i \sim PG(1,|x_i^T\beta|)$. $\{W_i\}_{i=1}^n$ are also assumed to be independent of $\{Y_i\}_{i=1}^{n}$ for $i=1, \ldots n$.  Then, the joint posterior $\pi(\beta, \{W_i\}_{i=1}^n\mid  \{Y_i\}_{i=1}^n)$ satisfies the two criteria related to a generic DA algorithm that are mentioned above. The integrability criterion  trivially holds whereas the the random variables  $W_1, \ldots, W_n$ given $\{Y_i\}_{i=1}^n$, $\beta$  are independent and follows PG distribution \cite{Polson:2013}. The  posterior conditional for  $\beta \mid \{Y_i\}_{i=1}^n,  \{W_i\}_{i=1}^n$ becomes  to be the Multivariate Normal if the Multivariate Normal prior is used for $\beta $~\cite{Polson:2013}. The appearance of Normal distribution as a posterior for $\beta$ is a key feature which provides a way to utilize more nontrivial priors for $\beta$ without much difficulty. specifically, in this manuscript we  use the Global-Local priors that we discuss in details in the next section.  
As mentioned earlier, Bayesian regression for binary responses has been recognized as a hard problem due to the likelihood's unwieldy form. There have been several efforts towards an improved version of the DA algorithm \cite{Albert:1993}  for probit regression.  Some notable  works include  \cite{Holmes:2006} and \cite{Fruhwirth:2010}. However, these algorithms are more imprecise versions of  \cite{Albert:1993}  making it significantly difficult with multiple layers of latent variables and restricting its usage. In contrast, the  DA algorithm by \cite{Polson:2013} is free of these problems and computationally much less cumbersome.
\subsection*{Logistic Regression Model with Hierarchical Prior Structures}\label{Sec 2:1}
In this subsection, we include the details of each of the three priors distributions along with the corresponding  posterior distributions.
The original form of the horseshoe prior \cite{Carvalho2009} is represented as
\begin{eqnarray}\label{5alt}
\nonumber\\
\beta_j\mid\Lambda_j^2\tau^2 \sim N_p(0,\Lambda_j^2\tau^2), j=1,2,...,p; 
\Lambda_j^2 \sim C^+(0,1); \tau \sim C^+(0,1).
\end{eqnarray}
Another computationally feasible hierarchical representation of the Horseshoe prior \cite{Makalic:2015} that is used here is
\begin{eqnarray} \label{eq:5}
\nonumber\\
\beta_j\mid\Lambda_j^2\tau^2 \sim N_p(0,\Lambda_j^2\tau^2), j=1,2,...,p;
% \nonumber\\
\Lambda_j^2\mid\gamma_j \sim IG\left(\frac{1}{2},\frac{1}{\gamma_j}\right);
\nonumber\\
\tau^2\mid\xi\sim IG\left(\frac{1}{2},\frac{1}{\xi}\right); 
% \nonumber\\
\gamma_1,\gamma_2,...,\gamma_p,\xi\sim IG\left(\frac{1}{2},1\right).
\end{eqnarray}
Here, $\Sigma$ of the distribution of $\beta$ is a diagonal matrix with elements $\left(\Lambda_1\tau^2,\ldots\Lambda_p\tau^2\right)$.
From equations \eqref{eq:2},\eqref{eq:3} and the above hierarchical prior structure \eqref{eq:5}, the full posterior distribution is given by: 
\begin{eqnarray}\label{eq:6}
\pi\left(\beta,\Lambda_j^2,w_i,\gamma_j,\tau^2,\xi\mid Y\right)
\propto 
\prod_{i=1}^{n} 
\frac{\exp(x_i^T\beta y_i)}{(1+\exp(x_i^T\beta))}(1+\exp(x_i^T\beta))
h\left(w_i\right)
\nonumber\\
\exp(-\frac{x_i^T\beta}{2}-\frac{\left(x_i^T\beta\right)^2w_i}{2})
\frac{\exp(-\frac{1}{2}(\beta^T\Sigma^{-1}\beta))}{\sqrt{2\pi\Sigma}}
\nonumber\\
\prod_{j=1}^{p}\frac{(\Lambda_j^2)^{-(\frac{1}{2}+1)}\exp(\frac{-1}{\gamma_j\Lambda_j^2})}{\gamma_j^{\frac{1}{2}}}\
\frac{(\tau^2)^{-(\frac{1}{2}+1)}\exp(\frac{-1}{\tau^2\xi})}{\xi^{\frac{1}{2}}}
\nonumber\\
\gamma_j^{-(\frac{1}{2}+1)}\exp(\frac{-1}{\gamma_j})\
\xi^{-(\frac{1}{2}+1)}\exp(\frac{-1}{\xi}).
\end{eqnarray} where, $h(w_i)$ is defined in equation \eqref{eq:3}.
The conditional distributions required for the analysis are as follows:\\
The conditional density of $\beta$ given $y$, $w$ is 
\begin{equation}\label{eq:7}
\pi\left(\beta\mid \Sigma,W_D,Y\right)\sim N_p\left(\left(X^TW_DX+\Sigma^{-1}\right)^{-1}X^Ty^*,\left(X^TW_DX+\Sigma^{-1}\right)^{-1}\right)
\end{equation}
where, $W_D$ and $\Sigma$ are diagonal matrices where the elements are $(w_1,w_2,...,w_n)$,\ $(\Lambda_1^2\tau^2,...,\Lambda_p^2\tau^2)$ respectively and,\
$y^*=\left(y_1-\frac{1}{2},....,y_n-\frac{1}{2}\right)$.\\
In high-dimensional scenarios where sampling of $\beta$ can be difficult and tricky for $p>n$ case, fast sampling technique with Gaussian scale-mixture priors \cite{Bhattacharya:2016} is used where the mean and variance of a Gaussian distribution is in the respective form:
		$N_p(\mu,\hat{\Sigma}), \mu=\hat{\Sigma} A^T\alpha, \hat{\Sigma}=(A^TA+D^{-1})^{-1}$
		$D\in R^{p\times p}, A\in R^{n\times p}, \alpha \in R^{n \times 1}$
The algorithm involves sampling $u \sim N(0,D)$, and $\delta \sim N(0, I_n)$; with $V=Au+\delta$ getting the inverse of $(ADA^T+I_n)w=(\alpha-v)$,
and finally obtaining $\theta = u+DA^Tw, \theta\sim N(\mu,\Sigma)$.
The conditional density of $w_i$ given $x_i$, $\beta$ is 
\begin{eqnarray}\label{eq:8}
\pi\left(w_i\mid\beta\right)\sim PG\left(1,x_i^T\beta\right).
\end{eqnarray}
The conditional density of the hyper-parameters are as follows
\begin{eqnarray}\label{eq:9}
\pi(\Lambda_j^2\mid \gamma_j,\beta_j,\xi,\Lambda_j^2)\sim IG\left(1,\frac{1}{\gamma_j}+\frac{\beta_j^2}{2\tau^2}\right)
\nonumber\\
\pi(\gamma_j\mid \Lambda_j^2,\beta_j,\xi,\tau^2)\sim IG\left(1,1+\frac{1}{\Lambda_j^2}\right)
\nonumber\\
\pi(\tau^2\mid \gamma_j,\beta_j,\xi,\Lambda_j^2)\sim IG\left(\frac{p+1}{2},\frac{1}{\xi}+\sum _{j=1}^{p}\frac{\beta_j^2}{2\Lambda_j^2}\right)
\nonumber\\
\pi(\xi\mid \tau^2)\sim IG\left(1,1+\frac{1}{\tau^2}\right).
\end{eqnarray}
Here, all the posterior densities are in the closed form, and follow simple densities like Normal, Polya-Gamma and Inverse-Gamma making sampling from them trivial.
The hierarchical structure of the Dirichlet Laplace prior \cite{Bhattacharya:2015} is 
\begin{eqnarray} \label{eq:10}
\beta_j \sim N_p\left(0,\psi_j\phi_j^2\tau^2\right);
% \nonumber\\
\psi_j \sim exp\left(\frac{1}{2}\right); 
% \nonumber\\ 
\phi \sim Dir\left(a,a,...,a\right); 
% \nonumber\\ 
\tau \sim G\left(pa, \frac{1}{2}\right).
\end{eqnarray}
The conditional posterior distributions remain same for $\beta\mid y_i$ and $w_i\mid \beta$ is similar to that of equations \eqref{eq:7} and \eqref{eq:8}.\\
The conditional density of the hyper-parameters as obtained similar to Theorem 2.2 in \cite{Bhattacharya:2015} are as follows: 
\begin{eqnarray} \label{eq:11}
\pi(\psi\mid \phi,\tau,\beta)\sim IG\left(\frac{\phi_j\tau}{|\beta_j|},1\right)
\nonumber\\
\pi(\tau\mid \phi,\beta)\sim GIG\left(pa-p,1,2\sum_{j=1}^{p}\frac{|\beta_j|}{\phi_j}\right).
\end{eqnarray}
To sample $\pi(\phi \mid \beta_j)$ sample 
$T_j \sim GIG\left(a-1,1,2|\beta_j|\right)$, set 
$\phi_j =\frac{T_j}{T}, T=\sum_{j=1}^{p}T_j$.
where $GIG(a,b,c)$ is the Generalized Inverse Gaussian distribution with density
$f(x; a, b,c) \propto x^{(c-1)} e^{\frac{-1}{2}(ax+\frac{b}{x})}$.\\
The hierarchical structure of Double Pareto prior\cite{Albert:1993} is
\begin{eqnarray}\label{eq:12}
\nonumber\\
\beta\mid\Lambda,\tau \sim N_p(0,D_\tau);
% \nonumber\\
w_i\mid x_i,\beta \sim PG\left(1,x_i^T\beta\right);
 \nonumber\\
\tau_j\mid\Lambda_j \sim exp(\frac{\Lambda^2}{2});
% \nonumber\\ 
\Lambda_j \sim G(\zeta,\eta).
\end{eqnarray}
\\
Again, the conditional densities of $\beta\mid y_i$ and $w_i\mid \beta$  remains same as \eqref{eq:7} and \eqref{eq:8}. Here $\Sigma=D_\tau$ is a diagonal matrix with elements $(\tau_1,\tau_2,...,\tau_p)$.
The conditional density of rest of the hyper-parameters are as follows:
\begin{eqnarray}\label{eq:13}
\pi\left(\tau_j\mid \beta, \Lambda,y\right)\sim GIG\left(\frac{1}{2}, \Lambda_j^2, \beta_j^2\right)\nonumber\\
\pi\left(\Lambda\mid\beta,y\right)\sim Gamma\left(\zeta +1, \eta+ \left|\beta_j\right|\right).
\end{eqnarray}
 
 {\color{red}
\subsection*{Extending hierarchical models and differential shrinkage}

%\{\color{red}
 The strength of our methods are in no way limited to a common shrinkage prior across covariates. In fact, this could be applied to several different variant models which allow for borrowing strength across multiple responses and  different (in some cases, user-defined) levels of sparsity among groups of covariates. In particular,  this could be used for models where we can choose not to shrink some covariates (like some demographic covariates) in contrast to the genomic covariates.
 
 In terms of estimation procedures, the hierarchical structure of the models would allow the  form of the  posterior conditional of $\beta$ would remain the same in the model variants. Only the diagonal weight matrices appearing in the posterior means and variances would have some differential allocation  $\lambda$s and constant variances depending on which variable that we choose to shrink.  Similarly, the posterior sampling of the shrinkage hyper-parameters would be a subset. Details of the derivation  are omitted since these are straight forward. }
 \color{black}
 
 
\section*{Bayesian Multinomial Logistic Regression and Polya-Gamma Data Augmentation}\label{Section3}
This is the extension of the binary regression, where the outcome variable has more than two classes.
Let $Y_i,\: i=1,2,\ldots, n$ be a categorical random variable with $k$ categories, where $k\geq 2$. The probability for the $k^{th}$ category is $p_{ik} = P(Y_i = k \mid x_i)$, where $\sum_{k=1}^{K} p_{ik} = 1$. The multinomial logistic regression (MLR)  model is given as 
\begin{eqnarray}\label{eq:14}
\nonumber\\
 P(Y_i = k \mid x_i) &=  p_{ik} &= \frac{e^{x_i^T\beta_k}}{1+\sum_{j=1}^{K-1} e^{x_i^T\beta_j}}, k = 1,2,\ldots K-1
 \nonumber\\
  P(Y_i = K \mid x_i) &=  p_{iK} &= \frac{1}{1+\sum_{j=1}^{K-1} e^{x_i^T\beta_j}}.
\end{eqnarray}
Here, $\beta_k$ are the coefficients associated with $k$-th category, and  $K$ is the baseline category with its coefficient $\beta_K$ constrained to zero. The Polya-Gamma data augmentation approach can be extended for multi-category response variables.  Here, $\beta_k$ is updated conditional on the remaining $\beta_{-k} = (\beta_1, \beta_2,\ldots,\beta_{k-1},\beta_{k+1},\ldots, \beta_K)$. The full conditional for $\beta_k$ given $y$ and $\beta_{j\neq k}$ can be expressed as a likelihood of the Bernoulli distribution. 
\begin{equation}\label{eq:15}
f(\beta_k \mid y, \beta_{-k}) \propto f(\beta_k) \Pi_{i=1}^n p_{ik}^{I(y_i=k)}(1-p_{ik})^{1-I(y_i=k)}
\end{equation} where $f(\beta_k)$ is the prior for coefficient $\beta_k$, $I(Y_i=k) = 1$ when $Y_i = k$ with probability $p_{ik} = P(Y_i=k)= \frac{e^{x_i^T\beta_k}}{\sum_{j=1}^K e^{x_i^T\beta_k}}$. It can be re-written as 
$p_{ik} = P(Y_i=k) = \frac{e^{x_i^T\beta_k-M_{ik}}}{1+ e^{x_i^T\beta_k-M_{ik}}} = \frac{e^{\psi_{ik}}}{1+e^{\psi_{ik}}}$
where, $ M_{ik}= \log\sum_{j \neq k}e^{x_i^T\beta_j}$ and $\psi_{ik} = x_i^T\beta_k-M_{ik}$. $\sum_{j \neq k}e^{x_i^T\beta_j}$ includes the reference category $K$, as $\beta_K = 0$, so $e^{x_i^T\beta_k} =1$, and hence 
$M_{ik} = \log\sum_{j \neq k}e^{x_i^T\beta_j} = \log (1+\sum_{j \neq {k,K}}e^{x_i^T\beta_j})$.
Thus, the full conditional for $\beta_k$ given $y$ and $\beta_{-k}$ is 
\begin{eqnarray}\label{eq:16}
f(\beta_k\mid y,\beta_{-k}) \propto f(\beta_k) \Pi_{i=1}^n \frac{(e^{\psi_{ik}})^{I(y_i=k)}}{1+e^{\psi_{ik}}}
\end{eqnarray} which is a logistic regression likelihood, thus PG data augmentation can be implemented to update each of $\beta_k$'s based on the binary indicator variable $I(y_i=k)$. 
\color{red}The above equation \ref{eq:16} after including PG data augmentation and prior for $\beta_k \sim N(0, \Sigma_k)$  can be expressed as:\\
\begin{eqnarray}\label{eq:17}
f(\beta_k\mid y,\beta_{-k}) =  \Pi_{i=1}^n \frac{(e^{\psi_{ik}})^{I(y_i=k)}}{1+e^{\psi_{ik}}} (1+e^{\psi_{ik}}) e^{-\psi_{ik}/2-\psi_{ik}^2w_{ik}/2}\nonumber\\ h(w_{ik})  e^{-\frac{1}{2}(\beta_k^T\Sigma_k^{-1}\beta_k)}.
\end{eqnarray}
\color{black}
\subsection*{Multinomial Logistic Regression with Hierarchical Prior Structures}\label{Sub 3.1}
The hierarchical structure with three priors was calculated similarly to LR. 
Considering  $N(0,\Lambda_t^2\tau^2), t = 1,2,\ldots,p$, for $\beta_1, \beta_2,\ldots,\beta_{K-1}$, the conditional density for $\beta_k$ and $w_{ik}$ are given as
\begin{eqnarray}\label{eq:17a}
\beta_k \sim N(\mu_k,\Sigma_k),\ \mu_k = \Sigma_k (\Sigma_0 + X^TW_k y_k^*), \ \Sigma_k = (\Sigma_0+X^TW_kX)^{-1}\nonumber\\
w_{ik} \sim PG(1, \psi_{ik}).
\end{eqnarray}
where $\Sigma_0 =diag(\Lambda_t^2\tau^2), W_k = diag(w_{ik}), y_k^* = \frac{I(y_i=k)-0.5}{w_{ik}}+M_{ik}$. \\
The conditional density of the hyper-parameters in the case of horseshoe prior is 
\begin{eqnarray}\label{eq:18}
\pi(\Lambda_{tk}^2\mid \gamma_{tk},\beta_{tk},\xi,\Lambda_{tk}^2)\sim IG\left(1,\frac{1}{\gamma_{tk}}+\frac{\beta_{tk}^2}{2\tau^2}\right)
\nonumber\\
\pi(\gamma_{tk}\mid \Lambda_{tk}^2,\beta_{tk},\xi,\tau^2)\sim IG\left(1,1+\frac{1}{\Lambda_{tk}^2}\right)
\nonumber\\
\pi(\tau^2\mid \gamma_{tk},\beta_{tk},\xi,\Lambda_{tk}^2)\sim IG\left(\frac{p+1}{2},\frac{1}{\xi}+\sum _{t=1}^{p}\frac{\beta_{tk}^2}{2\Lambda_{tk}^2}\right)
\nonumber\\
\pi(\xi\mid \tau^2)\sim IG\left(1,1+\frac{1}{\tau^2}\right)
\end{eqnarray}
The conditional density of the hyper-parameters in case of DL prior is 
\begin{eqnarray} \label{eq:19}
\pi(\psi\mid \phi,\tau,\beta_k)\sim IG\left(\frac{\phi_{tk}\tau}{|\beta_{tk}|},1\right)
\nonumber\\
\pi(\tau\mid \phi,\beta_k)\sim GIG\left(pa-p,1,2\sum_{j=1}^{p}\frac{|\beta_{tk}|}{\phi_{tk}}\right).
\end{eqnarray}
To sample $\pi(\phi \mid \beta_k)$ sample 
$T_{tk} \sim GIG\left(a-1,1,2|\beta_{tk}|\right)$, set 
$\phi_{tk} =\frac{T_{tk}}{T}, T=\sum_{t=1}^{p}T_{tk}$.
where $GIG(a,b,c)$ is the Generalized Inverse Gaussian distribution with density
$f(x; a, b,c) \propto x^{(c-1)} e^{\frac{-1}{2}(ax+\frac{b}{x})}$.\\
The conditional densities of the hyper-parameters are as follows:
\begin{eqnarray}\label{eq:20}
\pi\left(\tau_{tk}\mid \beta_k, \Lambda,y\right)\sim GIG\left(\frac{1}{2}, \Lambda_{tk}^2, \beta_{tk}^2\right)\nonumber\\
\pi\left(\Lambda\mid\beta_k,y\right)\sim Gamma\left(\zeta +1, \eta+ \left|\beta_{tk}\right|\right).
\end{eqnarray}
Here, $\beta_k = (\beta_{1k},\beta_{2k},\ldots,\beta_{pk}), t=1,2,\ldots,p$.


\section*{Simulation and Results}\label{Section 4}
Data was simulated from the logistic regression model under various settings of sample size ($n$), dimensions ($p$), and effect sizes $\beta = (\beta_1,\beta_2,\ldots,\beta_p)$. The continuous  covariates are simulated with mean $m$ and $sd = 1$.    A total of 100 data sets were simulated for each of the conditions. All computations are carried out in R \cite{R:2020}. The length of the Markov Chain Monte Carlo (MCMC) simulation is $10000$, and  $6000$ iterations are discarded in the burn-in step. 
% Nine simulation scenarios are considered for logistic regression, and seven were . 
{\color{red} The value of parameter $a$ in DL prior is chosen as 0.8 for optimal results and convergence.\color{black}}

 \color{red}
\subsection*{Post-processing of MCMC samples}
 {After model fitting  variable selection was implemented by computing their posterior credible intervals. Posterior credible intervals can be readily obtained from a Bayesian framework via  MCMC samples, and can  provide direct uncertainty measures irrespective of model complexity.  Specifically, these intervals are constructed by the quantiles of the MCMC samples of the parameters and estimate the probability  intervals of the true posterior distribution. The variables are declared to be significant if and only if  these posterior credible interval  do not include zero. Thus, it will be a  binary vector of the variables that were selected from estimation. These binary estimates were then matched against the simulation truth to compute some performance metrics.
 
 Other than performance measures,  these credible interval techniques would also provide a convenient measure of uncertainty, in case we need to use them. The varying  sizes and noise content  of datasets gets reflected in the  varying lengths of  the estimated prediction intervals  that in turn allows us to  place varying degrees of  confidence in our inferred relationships. This could also inform us about the desired adequacy of sample size and number of variables for future studies. This can be readily obtained from MCMC samples unlike  other traditional methods such as Lasso.}
 
 \color{black}


\subsection*{Performance measures}
Based on the binary  estimates, sensitivity, specificity and overall accuracy were computed  for variable selection.
In addition, two  continuous error measures, MSE and Brier scores,were computed. The Brier Score (BS) is defined as  
$BS= \frac{1}{N}\sum_{i=1}^{N} \left(P_i -Y_i\right)$; here, $P_i$ is the probability of prediction and $Y_i$ is the actual outcome at that instance. The best score achievable is $0$ and the worst is $1$; The  Mean Squared Error (MSE) is given by  ${\frac{1}{p}\sum_{i=1}^{p}(\beta_i-\hat{\beta_i})^2}$;
 
 \subsection*{Prediction}
   A  prediction module was also added that would assess how the model fares in classifying the responses. For this, a cross-validation approach and divided each simulated data set into training and test data on a 80-20 allocation percentage.  The following measures were used for assessing the quality of our prediction. Accuracy (the  proportion of correctly classified responses in the test dataset); Sensitivity ( proportion of true positives ); Specificity ( proportion of true negatives ); AUC ( Area Under the Receiver Operating Characteristic (ROC) Curve ).

\subsection*{Simulation scenarios and tables}

Table \ref{Prediction&VSLogistic} summarizes the simulation results and simulation settings for prediction and VS and Table \ref{Prediction&VSMLR} records the same for MLR.

Each measure has three rows corresponding to the three priors. Figure 1 and Figure 2 represents the VS and prediction performance across the simulation scenarios for LR and MLR respectively.
\color{red} The two simulation scenarios (BS8 and BS9) reflect  the extension discussed in the earlier section-- namely, the differential  shrinkage option. In BS8, some  demographic  variables (gender, age, weight, height) as well as their interactions were included with the remaining covariates. The coefficients for  the demographic variables and their interactions were  not penalized, i.e. given non-shrinkage priors. Another simulation scenario (BS9) was explored that included the same four demographic variables along with  four binary  variables $\sim Ber(1, 0.2)$. These proxied SNP variables- $(sn1,sn2,sn3,sn4)$--that arise in genomics applications.  Interactions between $(sn3,weight)$, and $(sn3, age)$ were considered. Shrinkage was applied to all the main effects of SNPs and the interactions.

  
 The primary  takeaway from the results in the tables is that  performance metrics reach increasingly higher levels with higher N/P ratio and  higher magnitude of the coefficients. In Table \ref{Prediction&VSLogistic}, for LR, a large part of these  numerical measures lie in the range of 0.8-0.9  and the trend also continues in  the simulation settings with differential shrinkage and interaction coefficients (BS8 and BS9). Most of the non-zero interaction coefficients in  these settings were correctly identified. Higher correlation among the variables, as in BS5, and higher percentage of zero $\beta's$ (BS6)  does drop the performance to some extent. Overall, the proposed method does markedly better on specificity than sensitivity. Even in the p>n scenario, most of our performance metrics stayed above 0.8 for both prediction and variable selection. In Table \ref{Prediction&VSMLR}, for MLR, larger sample size, as before drives better  performance. Both large N and large P (MS7) , although performing well in variable selection, has the  worst predictive  performance of all. We intend to explore such settings in more depth  in future work with novel shrinkage methods specially  geared towards such settings. Overall, performance scores  in the range of  0.85-0.9 or above dominate the results in variable selection. The predictive performance, in contrast, is  moderate compared to the counterpart  in  Table \ref{Prediction&VSLogistic}  for LR, though the prediction accuracies  remain above 0.8 in 4 out of the 7 simulation settings. It is seen that that a larger number of classes, as in MS6 (5 classes), push down the predictive measures to the range of 0.7-0.8.  
Lastly, the performances are very similar across all three priors for variable selection as well as prediction, so the method is robust to prior choices.
  \color{black}
 
  
  
\section*{Data Application}\label{Section 5}
The method is validated by applying it to standard data examples. For all case studies, MCMC burn-in size is 6000, and no. of MCMC iterations is 10000. The training and test set size is of ratio $80/20$. All data description is in Table \ref{DataDescribe}.
\subsection*{Pima Indians Diabetes}
The data has been analyzed in the literature related to shrinkage priors, including \cite{Makalic:2016, Bove:2011, Ghosh:2018}. The three priors can detect four variables by 95\% credible intervals. The credible intervals of the coefficients with variable names "pregnant," "glucose," "mass (BMI)," and "pedigree (family history)" do not include zero; hence they are significant. These results are at par with \cite{Makalic:2016};  the "pressure" variable is also determined as significant by DP prior. These three priors are also compared with Bayesian-Lasso(BLasso)
\cite{Makalic:2016}, Bayesian-Elastic-Net(BElastic) \cite{Huang:2016} and frequentist methods like Lasso , Elastic-Net  and Ridge . Here, the three priors' accuracy is similar, but BS is the least among all methods. Even though EN and Ridge have high accuracy, the frequentist methods have substantially high BS and low specificity values.
\subsection*{Colon}
This data  comprises of gene expression levels for 40 tumors and 22 normal colon tissues  measured for 6500 human genes using the Affymetrix oligonucleotide arrays \cite{Alon:1999}. Samples are obtained from tumor tissue and adjacent unaffected parts of the colon of the same patients \cite{Sakellariou:2012}. Out of these, 2000 genes with the highest minimal intensity across the tissues were selected for classification purposes \cite{Alon:1999}. In the public domain, there is no demographic information available for the two groups like race, age, sex distribution; else, a study could have been conducted about the benefits of inclusion of one or all these covariates in prediction.  
Lasso selects 12 genes. The priors are applied to the data with the lasso estimates as the initial values. Here, an approach of k-means similar to  \cite{Bhattacharya:2015} with prostate cancer data set is adopted.  The $|\beta_i|$ are clustered by K-means algorithm at each MCMC iteration into two clusters. For each iteration, the number of non-zero
$\beta$'s is then estimated by the smaller cluster size out of the two clusters. A final estimate (F) of
the number of non-zero signals is obtained by taking the highest frequency over all the MCMC iterations.  The F-number of gene IDs are traced back for each iteration and the first F genes with the highest frequency are chosen.  In the case of Horseshoe prior, it selects 36 genes with the highest frequencies, among which one gene (gene ID: 1423) is included among the top 20 genes selected by the t-test and fold change \cite{Pepe:2003}. Also, the  gene ID: 1325 selected by Lasso \cite{Algamal:2017} can be seen in the set of 36 genes selected by Horseshoe.  DL prior selects 164 genes, of which gene ID: 138 is included in the top 2 genes. 
DP selects 67 genes, out of which eight genes are in the set of genes selected by Horseshoe.The MCMC Gibbs sampling mixing and convergence were determined by trace plots and auto-correlation plots with an average adequate sample size of 23095.21 for Horseshoe, 39755.4 for DL, and 40129.35 for DP. About 95$\%$ of the genes conform to the Geweke diagnostic criteria for all three priors.
A thinning step at every 15 steps of iteration did not significantly improve the results, so a posterior prediction analysis was performed on 40,000 iterations after burn-in. The MSE for HS, DL, and DP are 0.001,0.003,0.003, implying that MCMC has converged well. Here, on the basis of Brier score Horseshoe prior performs better than the other priors.
\subsection*{ADNI}
Alzheimer's disease (AD) is a critical public health concern throughout the world and one of the most widespread neurodegenerative disorder \cite{backman2005cognitive}. AD is an irreparable brain disease, which impairs thinking and memory.
Several machine learning methods have helped predict AD from Mild Cognitive Impairment (MCI); here, the shrinkage priors are used to predict AD from MCI, and they achieve high prediction measures.\\
\textcolor{red}{This dataset is obtained from Alzheimer’s Disease Neuroimaging
Initiative (ADNI) database (adni.loni.usc.edu). The ADNI was launched in 2003 as a public-private
partnership, led by Principal Investigator Michael W. Weiner, MD. The main mission was to
test if the combination of serial magnetic resonance imaging (MRI), positron emission tomography (PET), other
biological markers, and clinical and neuropsychological assessment can be used to measure the
progression of mild cognitive impairment (MCI) and early Alzheimer’s disease (AD).}\\
The data  used here is obtained from the R package ADNIMERGE \cite{ADNIMERGE} which is a subset of the "adnimerge" data that contains
only baseline variable measurements (i.e., the first
visit for each participant) that has a diagnosis. The "adnimerge" datas et merges
several key variables from various case report
forms and biomarker lab from all ADNI protocols
(ADNI1, ADNIGO, and ADNI2). The integrated
data consists of 113 variables and 14712 observations, which include multiple observations
per participant, representing multiple visits to the
study's site for participant evaluation
The participants is divided into five different classes, namely, Cognitively Normal (CN $= 4428$), Early Mild Cognitive Impairment (EMCI $= 2687$), Late Mild Cognitive Impairment (LMCI $= 4993$), Subjective Memory Complaint (SMC $= 938$), and Alzheimer’s Disease (AD $= 1654$). After pre-processing, there were 911 observations, and  23 variables including the outcome variable. 
The demographic, cognitive assessment and clinical assessment attributes that are included in the analysis are described in \cite{shahbaz2019classification}.
The missing values are discarded, and the data is normalized. The three priors, along with Bayesian lasso and Bayesian EN, are used to predict AD from MCI that comprised of both early and late stages.
The three priors achieve 85\% accuracy and 93.5\% specificity for the prediction of AD from the MCI stage and have comparable results with other shrinkage priors. The results also indicate that the most distinguishing attribute for the prediction of AD includes the 
ADAS13.bl (13 item AD Cognitive Scale score), RAVLT.perc.forgetting.bl (Rey's Auditory Verbal Learning Test (scores for immediate response learning, forgetting and percentage forgetting)) by all three priors. FAQ.bl (Functional Activities Questionnaire) cognitive test was selected only by DP prior. 
\subsection*{OASIS}
This data set consists of a longitudinal collection of Non-demented and Demented Older Adults, 150 subjects aged 60 to 96.
The three priors' most frequently included variables are Age, SES, MMSE, gender, ASF, and nWBV. The three priors' prediction efficiency shows that they outperform other methods concerning BS and specificity.
Table \ref{Prediction Performance in Real Life Data for LR}, and the circular bar chart Figure 3 gives a detailed view of the prediction performance of LR model. Figure 3 is efficient in describing the comparison of all the four data sets in a single platform. For each data set, eight bars correspond to the eight shrinkage methods, and each stacked bar consists of the five measures of prediction. For ADNI and PIMA, all methods perform similarly, though the priors do not prove to be efficient in the high-dimensional Colon data.
For the MLR model, in ADNI data,  the three classes are considered as EMCI, LMCI, and AD, and collected data for these classes had a dimension of $1438 \times 113$. A 10- fold cross-validation was used for prediction analysis. The variables selected by the priors are "CDRSB.bl," "MMSE.bl," "WholeBrain.bl", "Fusiform.bl", and "ICV," which are real-life markers for AD prediction and are validated by previous literature. The five-category model did not have a high performance in terms of accuracy.
DL and DP provide better metrics than Horseshoe here.  For OASIS data, the categorical response variable is classified into three classes. The moderate (1) and mild CDR (2) ratings are combined since there were only four observations for the moderate class. The variables selected are Age, Education, Socio Economic Status (SES), Mini-Mental State Exam (MMSE), and normalized Whole Brain Volume (nWBV)". 
Accuracy and AUC are presented in parentheses for the three priors in Table \ref{Prediction Performance in Real Life Data for LR}.
Figure 4 is prepared by the R packages HUM \cite{Novoselova:2014}, and plotly \cite{plotly:2020} that provides details about the behavior of the shrinkage priors.
The ROC surface for horseshoe prior is presented here; all the other priors follow similarly.

{\color{red}
The convergence metrics, trace plots, and acf plots for all data sets to assess the sampling procedure are presented in the supplementary file. The Geweke diagnostic (Z) is calculated that compares the mean of the samples drawn from the end of a chain of MCMC output to the mean of the samples at the beginning of the chain using a z-test statistic. A cut-off of 2 is arbitrarily chosen for the absolute value of Z. The percentage of $|Z|<=2$ is reported for each of the three priors. 

Overall,  it is seen that  on two  out of four  datasets, our proposed method with the horseshoe prior outperformed the frequentist methods on specificity by as much as 10 percentage points. On the other two datasets, while we are behind on the specificity, we compare much  favorably on sensitivity.  The colon dataset has the second  highest AUC from our method only superseded by Blasso. Overall, our method is clearly competitive and shows superiority in at least  one of the measures over the frequentist methods in all datasets.}
\color{black}


\section*{Discussion}\label{Section 6}
Bayesian shrinkage models can be utilized as a practical and useful alternative classification approach and a plausible way to select genetic markers and risk factors.  
This is a detailed study on a wide variety of settings comparing the three most well-known shrinkage priors.
All of the three priors were able to recognize patterns
differentiating the binary classes to a highly accurate level. This was shown by the excellent  predictive performance of the binary LR model on the simulated data sets and fairly high predictive accuracies on  a wide array of  public health data sets. Some of these  datasets were high dimensional, which exhibits the model's power to scale up to these challenging scenarios.   The algorithm is efficient, and the time taken to execute the simulations is relatively low, such as algorithm with  $n = 500; p = 50$ takes about
673 seconds. This combination of computational power and predictive performance makes it a very reasonable method of use for practitioners who require quick high dimensional analysis, retaining the advantages of Bayesian analysis. In future we would formally explore the comparison with  priors like Spike and Slab priors and schemes like the MH algorithm.  We posit that features like selections of indicators and acceptance-rejection step would not favorably compare with the proposed algorithm. We also extended the model to a multinomial logistic model that handles multiple categories. 
An R package "ShrinkageBayesGlm" is developed to be publicly available soon. We expect that the coming years will witness its wider dissemination among public health research and will be useful for predicting occurrences of common disorders like dementia, colon cancer, diabetes, etc. Computational advances, especially in high-dimensional cases \cite{lee2020continuous} will continue expanding the scope of exact methods.
%%%%%%%%%%%%%%%%%%%%%%%%%%%%%%%%%%%%%%%%%%%%%
%%                                          %%
%% Backmatter begins here                   %%
%%                                          %%
%%%%%%%%%%%%%%%%%%%%%%%%%%%%%%%%%%%%%%%%%%%%%%
\section*{Declarations}
\begin{backmatter}
\section*{Acknowledgements}%% if any
Authors would like to acknowledge Dr. Craig McClain and Dr. S. Srivastava for funding to conduct the research.
\section*{ADNI data}
\textcolor{red}{Data collection and sharing for this project was funded by the Alzheimer's Disease Neuroimaging Initiative (ADNI) (National Institutes of Health Grant U01 AG024904) and DOD ADNI (Department of Defense award
number W81XWH-12-2-0012). ADNI is funded by the National Institute on Aging, the National Institute of
Biomedical Imaging and Bioengineering, and through generous contributions from the following: AbbVie,
Alzheimer’s Association; Alzheimer’s Drug Discovery Foundation; Araclon Biotech; BioClinica, Inc.; Biogen;
Bristol-Myers Squibb Company; CereSpir, Inc.; Cogstate; Eisai Inc.; Elan Pharmaceuticals, Inc.; Eli Lilly and
Company; EuroImmun; F. Hoffmann-La Roche Ltd and its affiliated company Genentech, Inc.; Fujirebio; GE
Healthcare; IXICO Ltd.; Janssen Alzheimer Immunotherapy Research \& Development, LLC.; Johnson \&
Johnson Pharmaceutical Research \& Development LLC.; Lumosity; Lundbeck; Merck \& Co., Inc.; Meso
Scale Diagnostics, LLC.; NeuroRx Research; Neurotrack Technologies; Novartis Pharmaceuticals
Corporation; Pfizer Inc.; Piramal Imaging; Servier; Takeda Pharmaceutical Company; and Transition
Therapeutics. The Canadian Institutes of Health Research is providing funds to support ADNI clinical sites
in Canada. Private sector contributions are facilitated by the Foundation for the National Institutes of Health
(\url{www.fnih.org}). The grantee organization is the Northern California Institute for Research and Education,
and the study is coordinated by the Alzheimer’s Therapeutic Research Institute at the University of Southern
California. ADNI data are disseminated by the Laboratory for Neuro Imaging at the University of Southern California.}


\textcolor{red}{*Data used in preparation of this article were obtained from the Alzheimer’s Disease Neuroimaging Initiative
(ADNI) database \url{(adni.loni.usc.edu)}. As such, the investigators within the ADNI contributed to the design
and implementation of ADNI and/or provided data but did not participate in analysis or writing of this report.
A complete listing of ADNI investigators can be found at:
\url{http://adni.loni.usc.edu/wp-content/uploads/how\_to\_apply/ADNI\_Acknowledgement\_List.pdf}
}
\section*{OASIS data}
Authors would like to acknowledge the following for the OASIS data
\begin{itemize}
	\item OASIS: Cross-Sectional: Principal Investigators: D. Marcus, R, Buckner, J, Csernansky J. Morris; P50 AG05681, P01 AG03991, P01 AG026276, R01 AG021910, P20 MH071616, U24 RR021382
	\item OASIS: Longitudinal: Principal Investigators: D. Marcus, R, Buckner, J. Csernansky, J. Morris; P50 AG05681, P01 AG03991, P01 AG026276, R01 AG021910, P20 MH071616, U24 RR021382
	\item OASIS-3: Principal Investigators: T. Benzinger, D. Marcus, J. Morris; NIH P50AG00561, P30NS09857781, P01AG026276, P01AG003991, R01AG043434, UL1TR000448, R01EB009352. AV-45 doses were provided by Avid Radiopharmaceuticals, a wholly owned subsidiary of Eli Lilly.
\end{itemize}

\section*{Funding}%% if any
Dr. S. Rai was partly supported with Wendell Cherry Chair in Clinical Trial Research Fund, multiple National Institutes of Health (NIH) grants (5P20GM113226, PI: McClain; 1P42ES023716, PI: Srivastava; 5P30GM127607-02, PI: Jones; 1P20GM125504-01, PI: Lamont; 2U54HL120163, PI: Bhatnagar/Robertson; 1P20GM135004, PI: Yan; 1R35ES0238373-01, PI: Cave; 1R01ES029846, PI: Bhatnagar; 1R01ES027778-01A1, PI: States; 1P30ES030283, PI: Sates), and Kentucky Council on Postsecondary Education grant (PON2 415 1900002934, PI: Chesney). 

\section*{Abbreviations}%% if any
	SSVS - Stochastic Search Variable Selection;
	GL- global-local;
	HS- Horseshoe;
	DL- Dirichlet Laplace;
	DP - Double Pareto;
	PG - Polya-Gamma;
	EN - Elastic Net;
	BE - Bayesian Elastic Net;
	BL - Bayesian Lasso;
	LR - Logistic Regression;
	MLR - Multinomial Logistic Regression;
	DA - Data Augmentation;
	MCMC- Markov Chain Monte Carlo;
	AUC- Area Under Curve;
	ROC- Receiver Operating Characteristic Curve;
	MSE - Mean Squared Error;
	BS - Brier Score;
	VS - variable selection;

\section*{Availability of data and materials}%% if any
The datasets used and/or analysed during the current study are available and information about it is included in this article in Table \ref{DataDescribe}.

\section*{Competing interests}
The authors declare that they have no competing interests.

\section*{Consent for publication}%% if any
Not applicable

\section*{Authors' contributions}
A.B. has contributed to the methodology, data collection, analysis, and writing of the manuscript.
S.P. and R.M. have contributed equally to methodology and analysis.
S.R. has contributed  to developing ideas and  valuable comments. All authors have contributed to the final preparation of the manuscript.


%%%%%%%%%%%%%%%%%%%%%%%%%%%%%%%%%%%%%%%%%%%%%%%%%%%%%%%%%%%%%
%%                  The Bibliography                       %%
%%                                                         %%
%%  Bmc_mathpys.bst  will be used to                       %%
%%  create a .BBL file for submission.                     %%
%%  After submission of the .TEX file,                     %%
%%  you will be prompted to submit your .BBL file.         %%
%%                                                         %%
%%                                                         %%
%%  Note that the displayed Bibliography will not          %%
%%  necessarily be rendered by Latex exactly as specified  %%
%%  in the online Instructions for Authors.                %%
%%                                                         %%
%%%%%%%%%%%%%%%%%%%%%%%%%%%%%%%%%%%%%%%%%%%%%%%%%%%%%%%%%%%%%

% if your bibliography is in bibtex format, use those commands:
%\bibliographystyle{bmc-mathphys} % Style BST file (bmc-mathphys, vancouver, spbasic).
\bibliographystyle{naturemag}
\bibliography{interactnlmsample}      % Bibliography file (usually '*.bib' )
% for author-year bibliography (bmc-mathphys or spbasic)
% a) write to bib file (bmc-mathphys only)
% @settings{label, options="nameyear"}
% b) uncomment next line
%\nocite{label}

% or include bibliography directly:
 %\begin{thebibliography}
% \bibitem{b1}
% \end{thebibliography}

%%%%%%%%%%%%%%%%%%%%%%%%%%%%%%%%%%%
%%                               %%
%% Figures                       %%
%%                               %%
%% NB: this is for captions and  %%
%% Titles. All graphics must be  %%
%% submitted separately and NOT  %%
%% included in the Tex document  %%
%%                               %%
%%%%%%%%%%%%%%%%%%%%%%%%%%%%%%%%%%%


%% Do not use \listoffigures as most will included as separate files
\section*{Figures}
Figure 1  (a) Variable Selection and (b) Prediction Performance in LR with Shrinkage Priors across Simulation Scenarios


Figure 2 (a) Variable Selection and (b) Prediction Performance in MLR with Shrinkage Priors across Simulation Scenarios\\

Figure 3 Circular Bar Chart comparing Prediction Metrics among data sets\\

Figure 4 ROC Surface Plot for Horseshoe prior in ADNI data


%%%%%%%%%%%%%%%%%%%%%%%%%%%%%%%%%%%
%%                               %%
%% Tables                        %%
%%                               %%
%%%%%%%%%%%%%%%%%%%%%%%%%%%%%%%%%%%

%% Use of \listoftables is discouraged.
%%
\section*{Tables}


\begin{table}[H]
	\caption{Prediction \& Variable Selection Performance for LR with Shrinkage Priors.}
	\centering
  \resizebox{\textwidth}{!}{  
	{\begin{tabular}{lcccccccccc} \hline
			& \multicolumn{2}{l}{\textbf{Prediction}} \\ \hline
			Priors &BS1&BS2&BS3&BS4&BS5&BS6&BS7&BS8&BS9\\ 
			N,P, $\rho$&1000,10,0.5&200,10,0.5&400,20,0.5&500,50,0.3&300,10,0.5&100,10,0.5&100,130,0.5&1000,10,0&1000,10,0\\\hline 
		$\beta$&(10,10,10,10,5,5,0.1,0.1,0.1,0.1)'& (10,10,10,10,5,5,0.1,0.1,0.1,0.1)'& $\begin{pmatrix}{\underbrace{10,\ldots,10}_{5}},{\underbrace{5,\ldots,5}_{5}},
		{\underbrace{0.1,\ldots,0.1}_{10}}\end{pmatrix}$ & 40\% non-zero $\beta$&(1,1.5,-2,2.5,0,0,0,0,0,0)'&(5,5,3,0.74,-0.9,0,0,0,0,0)'&
$\begin{pmatrix}{\underbrace{5,\ldots,5}_{30}},{\underbrace{0,\ldots,5}_{100}}\end{pmatrix}$&$\beta=(3.5,0.2,0.1,1,2,3,5,5,5,5)$&$\beta=(3.5,3.5,3.5,3.5,5,5,0.1,0.1,0.1,0.1)$\\
			& \multicolumn{2}{l}{Accuracy} \\ \hline
			Horseshoe&0.968(0.012)&0.958(0.031)&0.965(0.021)&0.856(0.032)&0.843(0.048)&0.894(0.074)&0.954(0.053)&0.909(0.018)&0.899(0.024)\\
			Dirichlet Laplace&0.968(0.012)&0.958(0.030)&0.965(0.020)&0.839(0.039)&0.842(0.050)&0.894(0.075)&0.938(0.062)&0.911(0.018)&0.898(0.024)\\
			Double Pareto&0.968(0.012)&0.958(0.031)&0.964(0.021)&0.834(0.040)&0.839(0.050)&0.894(0.073) &0.940(0.050)&0.912(0.018)&0.898(0.024) \\
			\hline
			& \multicolumn{2}{l}{Sensitivity}\\ \hline
			Horseshoe&0.967(0.016)&0.965(0.043)&0.964(0.031)&0.853(0.047)&0.840(0.067)&0.897(0.107)&0.940(0.076)&0.909(0.027)&0.914(0.030)\\
			Dirichlet Laplace&0.967(0.016)&0.964(0.043)&0.964(0.031)&0.840(0.053)&0.837(0.068)&0.898(0.106)&0.944(0.073)&0.910(0.028)&0.914(0.030)
			\\
			Double Pareto&0.967(0.016)&0.964(0.044)&0.964(0.030)&0.835(0.055)&0.835(0.067)&0.898(0.105)&0.946(0.073)&0.912(0.028)&0.922(0.029) \\
			\hline
			& \multicolumn{2}{l}{Specificity}\\ \hline
			Horseshoe &0.969(0.017)&0.953(0.046)&0.966(0.031)&0.859(0.052)&0.847(0.070)&0.893(0.094)&0.943(0.084)&0.910(0.027)&0.877(0.038)\\
			Dirichlet Laplace&0.969(0.017)&0.955(0.046)&0.967(0.028)&0.838(0.058)&0.847(0.070)&0.890(0.097)&0.935(0.079)&0.911(0.026)&0.875(0.039)
			\\
			Double Pareto&0.969(0.017)&0.954(0.045)&0.964(0.030)&0.833(0.058)&0.847(0.070)&0.893(0.094)&0.934(0.079)&0.912(0.027)&0.863(0.041)\\
			\hline
			& \multicolumn{2}{l}{Area Under Curve}\\ \hline
			Horseshoe &0.968(0.012)&0.958(0.031)&0.965(0.021)&0.856(0.032)&0.844(0.049)&0.898(0.074)&0.944(0.052)&0.910(0.018)&0.896(0.025)\\
			Dirichlet Laplace&0.968(0.012)&0.958(0.029)&0.966(0.020)&0.839(0.039)&0.842(0.050)&0.897(0.075)&0.939(0.063)&0.911(0.018)&0.895(0.025) \\
			Double Pareto&0.968(0.012)&0.958(0.030)&0.964(0.021)&0.834(0.040)&0.849(0.050)&0.897(0.073) &0.941(0.051)&0.912(0.018)&0.897(0.024)
			\\
		\hline
			& \multicolumn{2}{l}{Brier Score} \\ \hline
			Horseshoe&0.023(0.007)&0.030(0.018)&0.025(0.013)&0.103(0.019)&0.110(0.026)&0.073(0.042)&0.046(0.026)&0.067(0.009)&0.072(0.012)\\
			Dirichlet Laplace&0.023(0.007)&0.029(0.016)&0.025(0.011)&0.114(0.022)&0.111(0.026)&0.073(0.041)&0.044(0.026)&0.066(0.009)&0.072(0.012) \\
			Double Pareto&0.023(0.007)&0.030(0.017)&0.025(0.012)&0.117(0.023)&0.112(0.026)&0.073(0.043)&0.045(0.024)&0.063(0.010)&0.072(0.012)  \\
			\hline
			& \multicolumn{2}{l}{\textbf{Variable Selection}}\\ \hline
            & \multicolumn{2}{l}{Accuracy} \\ \hline
			Horseshoe &0.989(0.035)&0.923(0.072)&0.922(0.053)&0.999(0.004)&0.980(0.043)&0.827(0.066)&0.422(0.262)&0.747(0.056)&0.868(0.085)\\
			Dirichlet Laplace&0.994(0.024)&0.920(0.070)&0.914(0.049)&0.972(0.024)&0.981(0.044)&0.829(0.064)&0.504(0.275)&0.758(0.062)&0.856(0.107)\\
			Double Pareto&0.985(0.039)&0.927(0.071)&0.926(0.052)&0.947(0.034)&0.977(0.047)&0.832(.071) &0.527(0.274)&0.820(0.065)&0.940(0.078)  \\
			\hline
			& \multicolumn{2}{l}{Sensitivity} \\ \hline
			Horseshoe &1.000(0.000)&0.885(0.113)&0.860(0.096)&0.998(0.025)&0.962(0.090)&0.662(0.123)&0.163(0.094)&0.689(0.072)&0.820(0.100)\\
			Dirichlet Laplace&1.000(0.000)&0.868(0.114)&0.838(0.093)&0.998(0.025)&0.978(0.072)&0.668(0.114)&0.136(0.096)&0.704(0.079)&0.848(0.106)\\
			Double Pareto&1.000(0.000)&0.882(0.112)&0.864(0.096)&1.000(0.000)&0.978(0.072)&0.682(0.121)&0.129(0.096)&0.785(0.076)&0.978(0.056) \\
		\hline
			& \multicolumn{2}{l}{Specificity} \\ \hline
			Horseshoe&0.972(0.086)&0.980(0.068)&0.985(0.039)&0.999(0.004)&0.992(0.037)&0.992(0.039)&0.999(0.004)&0.980(0.098)&0.940(0.113)\\
			Dirichlet Laplace&0.985(0.060)&0.998(0.025)&0.989(0.031)&0.969(0.026)&0.983(0.058)&0.990(0.044)&0.999(0.003)&0.975(0.110)&0.868(0.165) \\
			Double Pareto&0.962(0.096)&0.995(0.035)&0.988(0.033)&0.942(0.037)&0.977(0.050)&0.982(0.058)&0.999(0.002)&0.960(0.136)&0.882(0.165) \\
			%%%%%L1D
		\hline
			& \multicolumn{2}{l}{L1 error}\\ \hline
			Horseshoe&2.358(0.417)&3.444(3.895)&2.152(1.194)&0.057(0.017)&0.197(0.064)&1.311(1.776)&1.977(0.229)&1.998(0.109)&1.696(0.053)\\
			Dirichlet Laplace&2.474(0.326)&2.953(0.388)&2.148(0.329)&0.187(0.045)&0.213(0.073)&0.644(0.289)&1.955(0.220)&1.970(0.068)&1.689(0.055)\\
			Double Pareto&2.421(0.387)&2.669(0.601)&1.997(0.438)&0.230(0.053)&0.231(0.076)&0.938(0.720)&1.960(0.237)&1.669(0.077)&1.479(0.089)\\
			%%%%%L2D
		\hline
			& \multicolumn{2}{l}{L2 error} \\ \hline
			Horseshoe &3.063(0.572)&4.435(4.931)&2.971(1.722)&0.102(0.036)&0.259(0.091)&1.942(2.797)&2.562(0.299)&2.384(0.128)&2.128(0.060)\\
			Dirichlet Laplace&3.231(0.446)&3.849(0.507)&3.015(0.585)&0.277(0.081)&0.276(0.103)&0.896(0.456)&2.582(0.293)&2.349(0.075)&2.118(0.063)\\
			Double Pareto&3.146(0.529)&3.469(0.772)&2.781(0.459)&0.330(0.092)&0.293(0.106)&1.359(1.176)&2.594(0.333)&1.980(0.088)&1.855(0.102) \\
			\hline
	\end{tabular}}}
	\label{Prediction&VSLogistic}
\end{table}
% \section{Tables for Multinomial Logistic Regression}
\begin{table}[H]
	\caption{Prediction Performance \& Variable Selection for MLR with Shrinkage Priors.}
		\centering
		  \resizebox{\columnwidth}{!}{  
	{\begin{tabular}
% 	{lcccccccc}\hline
	{ |p{3cm}|p{3.5cm}| p{3.5cm}|p{3.5cm}|p{5cm}|p{3.5cm}|p{5cm}|p{4cm}|} \hline
			& \multicolumn{2}{l}{\textbf{Prediction}} \\ \hline
			Priors &MS1&MS2&MS3&MS4&MS5&MS6&MS7\\ 
			N,P,J,m &400,4, 3, (-2,-1,0,1,2)'&250,4,3,(-2,-1,0,1,2)'&400,10, 3,0&1000,30, 3,0&500,50, 3,0&600,20, 5,0&300,400, 3,0 \\ \hline
			$\beta$& $(\beta_1,\beta_2,\beta_3)'$, $\beta_1= (-1.3,1.2,0,0,2)'$, $\beta_2 = (2,-1.5,0,0)'$, $\beta_3=0$& $\beta_1= (-1.3,1.2,0,0,2)'$, $\beta_2 = (2,-1.5,0,0)'$, $\beta_3=0$&$\beta_1$ = $\beta_2$ = (-1.3,-1.2,-0.5,-0.5,2,0,0,0,0,0)', $\beta_3$=0&$\beta_1 = (A_7, B_{13},C_7, D_3)',  A_7 \sim N (2,0.25), B_{13} = 0, C_7 \sim N(2, 0.25) , D_3 = 0. \beta_2 = (E_{10}, F_7, G_{13}), E_{10} = 0, F_7\sim N (2,0.25), G_{13} = 0$&$\beta\sim N(0,1)$&$\beta_1 = (A_7, B_{13},C_7, D_3)',  A_7 \sim N (2,0.25), B_{13} = 0, C_7 \sim N(2, 0.25) , D_3 = 0, \beta_2 = (E_{10}, F_7, G_{13}), E_{10} = 0, F_7\sim N (2,0.25), G_{13} = 0$&$\beta=\begin{pmatrix}
{\underbrace{N(0,1),\dots,N(0,1)}_{30}},{\underbrace{0,\dots,0}_{170}},\\ {\underbrace{N(0,1),\dots,N(0,1)}_{30}},{\underbrace{0,\dots,0}_{170}}
\end{pmatrix}$\\\hline
			& \multicolumn{2}{l}{Accuracy} \\ \hline
			Horseshoe&0.812(0.048)&0.812(0.047)&0.712(0.078)&0.873(0.022)&0.816(0.044)&0.760(0.034)&0.576(0.071)\\
			Dirichlet Laplace&0.811(0.048)&0.811(0.050)&0.722(0.050)&0.875(0.023)&0.818(0.043)&0.759(0.034)&0.602(0.068)\\
			Double Pareto&0.813(0.048)&0.812(0.046)&0.713(0.078)&0.873(0.021)&0.816(0.044)&0.760(0.034) &0.583(0.069) \\
			\hline
			& \multicolumn{2}{l}{Miss-classification Error}\\ \hline
			Horseshoe&0.188(0.048)&0.188(0.047)&0.282(0.052)&0.127(0.022)&0.184(0.044)&0.240(0.034)&0.424(0.071)\\
			Dirichlet Laplace&0.189(0.048)&0.189(0.050)&0.278(0.050)&0.125(0.023)&0.182(0.043)&0.241(0.034)&0.398(0.068)
			\\
			Double Pareto&0.187(0.048)&0.188(0.046)&0.281(0.052)&0.127(0.021)&0.184(0.044)&0.240(0.034)&0.417(0.069) \\
			\hline
			& \multicolumn{2}{l}{C-Entropy}\\ \hline
			Horseshoe &0.487(0.071)&0.491(0.069)&0.670(0.073)&0.327(0.031)&0.432(0.072)&0.632(0.060)&1.557(0.308)\\
			Dirichlet Laplace&0.480(0.089)&0.488(0.097)&0.665(0.100)&0.313(0.056)&0.620(0.177)&0.677(0.101)&4.113(0.969)
			\\
			Double Pareto & 0.488(0.070)&0.492(0.069)&0.671(0.072)&0.330(0.030)&0.430(0.073)&0.634(0.059)&1.963(0.424)\\
			\hline
			& \multicolumn{2}{l}{AUC}\\ \hline
			Horseshoe &0.719(0.060)&0.731(0.065)&0.710(0.047)&0.877(0.029)&0.824(0.050)&0.771(0.030)&0.632(0.066)\\
			Dirichlet Laplace&0.708(0.059)&0.713(0.072)&0.716(0.047)&0.884(0.026)&0.827(0.048)&0.767(0.039)&0.654(0.062) \\
			Double Pareto&0.720(0.059)&0.730(0.064)&0.713(0.048)&0.877(0.028)&0.825(0.048)&0.773(0.031) &0.636(0.065)
			\\
			\hline
			& \multicolumn{2}{l}{\textbf{Variable Selection}} \\ \hline
			& \multicolumn{2}{l}{Accuracy} \\ \hline
			Horseshoe&0.996(0.021)&0.970(0.057)&0.901(0.040)&0.986(0.015)&0.776(0.033)&0.754(0.039)&0.850(0.071)\\
			Dirichlet Laplace&0.969(0.060)&0.934(0.091)&0.929(0.055)&0.954(0.026)&0.812(0.039)&0.789(0.048)&0.880(0.006)\\
			Double Pareto&0.992(0.030)&0.976(0.052)&0.903(0.036)&0.986(0.014)&0.776(0.034)&0.749(0.039) &0.868(0.004) \\
		\hline
			& \multicolumn{2}{l}{Sensitivity}\\ \hline
			Horseshoe&0.998(0.025)&0.950(0.101)&0.838(0.056)&1.000(0.000)&0.675(0.045)&0.659(0.057)&0.052(0.021)\\
			Dirichlet Laplace&0.970(0.082)&0.920(0.132)&0.936(0.069)&1.000(0.000)&0.849(0.046)&0.779(0.062)&0.237(0.033)
			\\
			Double Pareto&0.998(0.025)&0.965(0.087)&0.838(0.053)&1.000(0.000)&0.677(0.047)&0.651(0.055)&0.122(0.026) \\
			\hline
			& \multicolumn{2}{l}{Specificity}\\ \hline
			Horseshoe &0.995(0.035)&0.990(0.049)&0.964(0.056)&0.978(0.024)&0.920(0.036)&0.875(0.051)&0.000(0.000)\\
			Dirichlet Laplace& 0.968(0.084)&0.948(0.125)&0.922(0.089)&0.929(0.040)&0.759(0.063)&0.803(0.075)&0.993(0.004)
			\\
			Double Pareto & 0.988(0.055)&0.988(0.055)&0.968(0.053)&0.979(0.022)&0.919(0.040)&0.875(0.049)&0.999(0.002)\\
			\hline
			& \multicolumn{2}{l}{L1 error}\\ \hline
			Horseshoe &0.255(0.035)&0.294(0.038)&0.275(0.024)&0.404(0.012)&0.335(0.013)&0.323(0.019)&0.006(0.006)\\
			Dirichlet Laplace&0.215(0.077)&0.293(0.113)&0.206(0.060)&0.246(0.047)&0.550(0.035)&0.366(0.055)&0.024(0.024) \\
			Double Pareto&0.260(0.035)&0.295(0.037)&0.281(0.024)&0.414(0.012)&0.328(0.014)&0.332(0.018) &0.011(0.011)
			\\
		\hline
			& \multicolumn{2}{l}{L2 error}\\ \hline
			Horseshoe &0.313(0.035)&0.358(0.037)&0.354(0.023)&0.582(0.009)&0.430(0.013)&0.409(0.018)&0.007(0.007)\\
			Dirichlet Laplace&0.270(0.105)&0.366(0.149)&0.256(0.072)&0.313(0.064)&0.687(0.044)&0.464(0.067)&0.025(0.025) \\
			Double Pareto&0.322(0.035)&0.363(0.037)&0.364(0.025)&0.601(0.010)&0.419(0.015)&0.420(0.017) &0.013(0.013)
			\\\hline
	\end{tabular}}}
	\label{Prediction&VSMLR}
\end{table}

\begin{table}[H]
	\caption{Data Description.}
	\centering
  \resizebox{\columnwidth}{!}{  
	{\begin{tabular}{ |p{3.6cm}|p{3.6cm}| p{3cm}|p{4cm}|p{3.6cm}|} 
\hline
\textbf{Data}      
& \textbf{Availability} 
& \textbf{N, P}   
& \textbf{Variables} 
&\textbf{Outcome}      

\\\hline
% 			Data&Availability&N,P&Variables&Outcome \\ \hline
Pima Indians Diabetes&R package "mlbench" \cite{Leisch:2009}&768,8 & no. of times pregnant $(x_1)$, glucose$(x2)$, pressure$(x_3)$, triceps: Triceps skin fold thickness (mm)$(x_4)$, insulin $(x_5)$, BMI $(x_6)$, pedigree $(x_7)$, Age$(x_8)$& tested positive for diabetes ($y = 1$), negative ($y=0$) \\\hline
Colon&R package like ‘HiDimDA’ \cite{Silva:2012}&62, 2000&human genes & 40 tumor ($y=1$) \& 22 normal ($y=0$) colon tissues \\\hline
ADNI&Alzheimer’s  Disease  Neu-roimaging Initiative (ADNI) database (adni.loni.usc.edu) R package ADNIMERGE \cite{ADNIMERGE} &14712, 113, after pre-processing: 911, 22 & Age, CDRSB\_bl:
Clinical Dementia Rating Sum of Boxes (core), ADAS11\_bl:
11 item-AD Cognitive Scale (score), ADAS13\_bl:
13 item-AD Cognitive Scale (score), MMSE\_bl:
Mini-Mental State Examination (score), RAVLT\_immediate\_bl, RAVLT\_learning\_bl, RAVLT\_forgetting\_bl, RAVLT\_perc\_forgetting\_bl:
Rey's Auditory Verbal Learning Test (scores for immediate response, learning, forgetting and percentage forgetting), FAQ\_bl:
Functional Activities Questionnaire, APOE4:
APOE4 gene presence, Hippocampus\_bl:
Volume of hippocampus, Ventricles\_bl:
Volume of ventricles, WholeBrain\_bl:
volume of Brain, Fusiform\_bl:
The volume of the fusiform gyrus, Entorhinal\_bl:
The volume of the entorhinal cortex, MidTemp\_bl:
The volume of the middle temporal gyrus, ICV:
Intra Cranial Volume, PTGENDER:
Participant’s gender, PTETHCAT:
Participant’s ethnicity, PTRACCAT:
Participant’s race, PTMARRY:
Participant’s marital status& LR model: AD ($y=1$), EMCI or LMCI ($y=0$); MLR model: AD ($y=2$), EMCI ($y=1$), LMCI ($y=0$)
\\\hline
OASIS& Open Access Series of Imaging Studies (OASIS) \cite{marcus2010open}& 373, 15; after pre-processing 373, 8& Visit: number of visits, gender, age, EDUC: Education, SES: Socioeconomic status as assessed by the Hollings head Index of Social Position, MMSE: Mini-Mental State Examination score, nWBV: Normalized whole brain volume, ASF: Atlas Scaling Factor& CDR: Clinical Dementia Rating (0 = no dementia, 0.5 = very mild AD, 1 = mild AD, 2 = moderate AD); For LR model: mild AD or AD ($y=1$), no dementia or very mild AD ($y=0$); For MLR model: mild AD or AD ($y=2$), no dementia ($y=0$), very mild AD ($y=1$) \\
\hline
\end{tabular}}}
\label{DataDescribe}
\end{table}


\begin{table}[H]
	\caption{Prediction Performance in Real Life Data for LR.}
			\centering
  \resizebox{\textwidth}{!}{
	{\begin{tabular}{lcccccccccccc} 	\hline
			& \multicolumn{2}{l}{Priors} \\ 	\hline
			Measures & Horseshoe & DL & DP & BLasso & BElastic & Lasso & EN& Ridge &Gradient-Boosting&Random Forest&BART \\
			\hline	
			& \multicolumn{2}{l}{ADNI} \\ 	\hline
			Accuracy & 0.842 (0.736) & 0.831 (0.747) & 0.842 (0.747) & 0.907 & 0.852 & 0.907 & 0.907 & 0.902&0.918&0.923&0.907 \\
			Sensitivity &0.810 &0.796&0.810&0.964&0.810&0.964&0.964&0.993&0.971&0.985&0.964\\
			Specificity &0.935&0.935&0.935&0.739&0.978&0.739&0.739&0.630&0.761&0.739&0.739\\
			AUC &0.798 (0.880) &0.789 (0.884) &0.798 (0.883)&0.851&0.894&0.894&0.894&0.928&0.866&0.862&0.851\\
			Brier Score &0.107&0.109&0.110&0.093&0.113&0.093&0.093&0.098&0.082&0.077&0.093\\  
				\hline
			& \multicolumn{2}{l}{OASIS} \\ 	\hline
			Accuracy & 0.733 (0.741)  & 0.733 (0.688)& 0.733  (0.741) & 0.827& 0.800 & 0.827 &0.840 & 0.787&0.760&0.760&0.773\\
			Sensitivity &0.818 &0.818&0.818 & 1.000 & 0.977 &1.000 &1.000 &1.000&0.841&0.841&0.864\\
			Specificity  &0.613&0.613&0.613&0.581 &0.548 &0.581 &0.613 &0.484&0.645&0.645&0.645\\
			AUC &0.727(0.764) &0.727 (0.701) &0.727(0.764) &0.790 &0.763 &0.886 &0.893 & 0.867&0.756&0.756&0.772\\
			Brier Score &0.129 &0.130 &0.129 &0.173 &0.126 &0.173 &0.160 &0.213&0.240&0.240&0.227\\
			\hline
			& \multicolumn{2}{l}{Pima Indian Diabetes } \\ 	\hline
			Accuracy & 0.727  & 0.727& 0.727 & 0.727& 0.708 & 0.727 &0.734 & 0.734&0.786&0.792&0.786\\
			Sensitivity &0.705 &0.705&0.705 & 0.867 & 0.667 &0.867 &0.876 &0.895&0.864&0.893&0.874\\
			Specificity  &0.776&0.776&0.776 &0.429 &0.796 &0.429 &0.429 &0.388&0.627&0.588&0.608\\
			AUC &0.711 &0.711 &0.711 &0.648 &0.731 &0.682 &0.692 & 0.696&0.746&0.741&0.741\\
			Brier Score &0.197 &0.197 &0.197 &0.273 &0.199 &0.273 &0.266 &0.266&0.214&0.208&0.214\\ 
			\hline
			& \multicolumn{2}{l}{Colon } \\ 	\hline
			Accuracy & 0.846 & 0.769 & 0.769&0.923&0.769 & 0.923 & 0.923 & 0.923&0.846&0.846&0.692\\
			Sensitivity &1.000 &0.750&0.750&1.000&1.000&1.000&1.000&1.000&0.667&0.667&0.333\\
			Specificity &0.778&0.778&0.778&0.889&0.667&0.889&0.889&0.889&0.900&0.900&0.900\\
			AUC &0.889&0.764&0.764&0.944&0.833&0.944&0.944&0.944&0.783&0.783&0.567\\
			Brier Score &0.121&0.224&0.240&0.077&0.276&0.077&0.077&0.077&0.154&0.154&0.308\\  
			\hline
	\end{tabular}}}
	\label{Prediction Performance in Real Life Data for LR}
\end{table} 

%%%%%%%%%%%%%%%%%%%%%%%%%%%%%%%%%%%
%%                               %%
%% Additional Files              %%
%%                               %%
%%%%%%%%%%%%%%%%%%%%%%%%%%%%%%%%%%%

 \section*{Additional Files}
  The additional tables and figures are presented in the Supplementary file. 
%   \subsection*{Additional file 1 --- Sample additional file title}
%     Additional file descriptions text (including details of how to
%     view the file, if it is in a non-standard format or the file extension).  This might
%     refer to a multi-page table or a figure.

%   \subsection*{Additional file 2 --- Sample additional file title}
%     Additional file descriptions text.

\end{backmatter}
\end{document}
